# Supplementary material for: Symmetric data-driven fusion of diffusion tensor MRI: Age differences in white matter
Source: Front Neurol. 2023 Apr 17;14:1094313. doi: 10.3389/fneur.2023.1094313 (PMC10149813; doi:10.3389/fneur.2023.1094313)
Supplement: Supplementary file 1 [file Data_Sheet_1.CSV]

ID	study	age	agegroup	sex	edu	F1IC2_8ICs	F1IC3_8ICs	F2IC2_8ICs	F2IC3_8ICs	F3IC2_8ICs	F3IC3_8ICs	F4IC2_8ICs	F4IC3_8ICs	wholeFA	wholeMD	wholeRD	wholeAD	Matrix_Tot_z	ShipleyAbstract_z	LetterSets_z	PaperFold_z	FormBoards_z	DigitSymbol_z	PatternComp_z	LetterComp_z	z_fluid_sum	z_fluid_average	z_speed_sum	z_speed_average	SpatialRel_z	RES_fluidcomp	RES_speedcomp	ZRES_fluidcomp	ZRES_speedcomp	WZRES_fluidcomp	WZRES_speedcomp	F3IC2_8ICs_wins	F4IC2_8ICs_wins
493	1	63	1	0	17.5	-0.0122	-0.009	0.0234	-0.0024	0.032	0.0358	0.0451	0.0313	0.449318681	0.000782358	0.000251826	0.00032626	0.228668352	-0.546188101	NA	-0.381161765	-0.616335551	0.447621993	-0.08106013	0.111155367	-1.51451475	NA	0.477717231	0.159239077	-0.199497686	-0.560225184	1.059583326	-0.135113768	0.487898251	-0.135113768	0.487898251	0.032	0.0451
592	1	62	1	1	16	0.0185	0.0338	0.0167	0.056	-0.0061	-0.0217	-0.022	-0.0153	0.474735488	0.000748974	0.000419973	0.000566679	0.753402044	1.170776407	NA	1.23031365	NA	-0.167711236	-0.360621836	-0.090026661	3.943455799	NA	-0.618359732	-0.206119911	0.788963698	4.777532875	-0.109709422	1.152233936	-0.050517061	1.152233936	-0.050517061	-0.0061	-0.022
793	1	NA	1	NA	NA	-0.0389	-0.0653	-0.0465	-0.0567	6.00E-04	-0.0392	0.0079	-0.0208	0.457328086	0.000768213	0.000365211	0.000495347	NA	NA	NA	NA	NA	NA	NA	NA	NA	NA	NA	NA	NA	NA	NA	NA	NA	NA	NA	6.00E-04	0.0079
900	1	60	1	0	18	-0.0126	-0.0143	0.003	-0.016	0.0467	0.0253	0.0205	-0.0033	0.446708501	0.000763211	0.000473889	0.000621332	1.540502583	2.029258662	0.988182098	1.23031365	NA	1.678288451	0.75762499	1.117065506	7.17029752	NA	3.552978947	1.184326316	1.382040528	7.763949614	3.915197687	1.872490773	1.802801211	1.872490773	1.802801211	0.0467	0.0205
1064	1	71	1	1	24	0.0032	0.0358	0.0457	0.0494	-0.0069	-0.0055	0.0096	0.0165	0.470121679	0.000785947	0.000759325	0.000985226	NA	-1.690831106	-2.030775643	-0.058866682	-0.848671466	-0.834322234	-1.059526102	-1.297118828	-5.421719413	NA	-3.190967164	-1.063655721	-0.792574516	-3.505729921	-2.023374786	-0.845503546	-0.931687952	-0.845503546	-0.931687952	-0.0069	0.0096
1159	1	NA	1	NA	NA	-0.0047	-0.0268	-0.0077	-0.0302	-0.0189	0.0791	0.0013	0.0798	0.435673528	0.00077807	0.00058841	0.000754924	NA	NA	NA	NA	NA	NA	NA	NA	NA	NA	NA	NA	NA	NA	NA	NA	NA	NA	NA	-0.0189	0.0013
1451	1	76	1	0	12	0.007	0.0059	0.0153	-0.0075	0.0123	0.0479	-0.0162	0.0588	0.443033297	0.00079825	0.000533266	0.000695286	-0.820799032	-2.263152609	-2.785515078	-1.670342096	NA	-1.552211001	-2.177772929	-1.900664911	-9.320844715	-2.439678801	-5.63064884	-1.876882947	-1.781035899	-6.80379277	-4.096977536	-1.640922445	-1.886503991	-1.640922445	-1.886503991	0.0123	-0.0162
1107	1	67	1	1	20	0.0316	0.0873	0.0543	0.0689	0.0677	-0.0068	0.02	-0.043	0.490283018	0.000717387	0.000755133	0.001011673	1.802869429	1.456937159	0.988182098	1.23031365	1.939359509	0.498899762	1.456529257	1.318247534	9.195086925	1.532514488	3.273676553	1.091225518	1.777425081	10.63022645	4.148405789	2.563772556	1.910184767	1.956469821	1.902653579	0.0677	0.02
1040	1	64	1	0	18	0.0168	0.075	0.0236	0.1045	0.0041	-0.0178	-0.0086	-0.0656	0.438500025	0.00079564	0.000710813	0.000897606	1.01576889	0.598454905	0.988182098	1.552608733	2.171695424	-0.116433466	0.198501577	0.312337395	7.708750577	1.284791763	0.394405505	0.131468502	1.382040528	8.783252634	1.049487386	2.118323834	0.48324945	1.956469821	0.48324945	0.0041	-0.0086
507	1	66	1	0	17	-0.0101	0.0046	-0.0011	0.0198	0.0451	-0.0457	0.0152	-0.0361	0.465685999	0.000793019	0.000378225	0.000514304	1.01576889	0.598454905	0.988182098	0.908018567	1.707023594	0.08867761	-0.360621836	0.513519423	6.797180859	1.132863476	0.241575196	0.080525065	1.579732804	8.112107897	1.043088647	1.956458754	0.480303072	1.956458754	0.480303072	0.0451	0.0152
1290	1	60	1	1	17	0.0164	-0.0264	3.00E-04	-0.029	0.0094	0.1447	-0.0173	0.141	0.477181989	0.000711222	0.000678891	0.000903068	0.753402044	0.884615656	0.61081238	0.585723484	1.707023594	0.857844146	0.617844137	0.513519423	6.714386794	1.119064466	1.989207705	0.663069235	2.172809634	7.308038888	2.351426445	1.762535316	1.082743396	1.762535316	1.082743396	0.0094	-0.0173
582	1	61	1	0	19	0.0113	-0.017	0.0139	-0.07	0.019	0.082	0.0021	0.0528	0.483523794	0.000736918	0.000543956	0.000779258	0.491035198	1.170776407	1.365551815	0.263428401	1.47468768	0.447621993	0.897405843	-0.090026661	6.542904583	1.090484097	1.255001176	0.418333725	1.777425081	7.256769168	1.690435701	1.750170208	0.778382031	1.750170208	0.778382031	0.019	0.0021
435	1	70	1	0	19	0.0312	0.0087	-0.0459	-0.0355	-0.011	-0.0479	-0.0116	-0.0549	0.467406726	0.000760839	0.000368256	0.000503324	1.278135737	1.170776407	0.988182098	1.23031365	0.313008107	-2.11626646	0.75762499	-0.492390716	6.16476425	1.027460708	-1.851032187	-0.617010729	1.184348251	7.960541251	-0.756655595	1.919904273	-0.348411429	1.919904273	-0.348411429	-0.011	-0.0116
401	1	62	1	0	16	-0.0113	-0.0178	-0.0143	-0.0535	0.0132	-5.00E-04	0.0188	0.0215	0.447472823	0.000773662	0.000235705	0.000309847	0.753402044	0.884615656	0.61081238	0.908018567	1.47468768	0.08867761	0.478063284	0.513519423	5.618192302	0.936365384	1.080260316	0.360086772	0.986655974	6.452269378	1.588910626	1.556142875	0.731633555	1.556142875	0.731633555	0.0132	0.0188
1240	1	69	1	1	12	-0.007	-0.0136	-0.0129	-0.0229	0.0105	0.0639	0.0289	0.0739	0.457749501	0.000770212	0.000712099	0.000925392	1.540502583	0.884615656	-0.143927055	0.908018567	1.010015851	-0.680488926	-0.500402689	0.312337395	5.581266129	0.930211022	-0.868554221	-0.289518074	1.382040528	7.256830639	0.152606586	1.750185033	0.07026959	1.750185033	0.07026959	0.0105	0.0289
230	1	65	1	0	22	-0.0076	-0.0126	-0.0061	-0.0369	0.028	0.0496	0.0541	0.0834	0.48617993	0.000724294	0.000372325	0.00046038	0.491035198	1.456937159	0.61081238	0.908018567	0.777679936	1.011677453	0.058720724	-0.291208689	5.428831491	0.904805249	0.779189488	0.259729829	1.184348251	6.623546039	1.507487154	1.59745097	0.694141109	1.59745097	0.694141109	0.028	0.0541
408	1	60	1	1	17	0.0086	0.0062	0.0018	-0.0157	-0.005	0.0281	0.0049	0.0242	0.466285303	0.000752756	0.000332935	0.000446916	-0.033698494	0.598454905	-0.143927055	0.908018567	2.171695424	0.191233148	0.617844137	-0.492390716	5.277968427	0.879661405	0.316686568	0.105562189	1.777425081	5.871620521	0.678905308	1.416103375	0.312610348	1.416103375	0.312610348	-0.005	0.0049
163	1	64	1	1	12	0.0017	-0.0462	-0.0238	-0.0651	0.0069	0.1324	0.0287	0.0833	0.454926954	0.000765	0.00039341	0.000493612	1.01576889	0.884615656	1.365551815	0.585723484	0.777679936	NA	-0.220840983	-0.291208689	5.220611203	0.870101867	NA	NA	0.591271421	6.29511326	NA	1.518240339	NA	1.518240339	NA	0.0069	0.0287
1366	1	60	1	0	19	0.0013	0.0304	-0.0271	0.0626	-0.0297	-0.0309	-0.0167	-0.0767	0.424036079	0.000820712	0.000664124	0.00083644	0.753402044	0.884615656	0.61081238	0.585723484	0.777679936	0.139955379	-0.08106013	0.111155367	4.994274029	0.832379005	0.170050616	0.056683539	1.382040528	5.587926123	0.532269356	1.347682639	0.24509001	1.347682639	0.24509001	-0.0297	-0.0167
464	1	68	1	0	18	-0.0187	-0.0119	-0.0225	0.0087	0.0127	0.0752	0.0119	0.0584	0.441632107	0.000779107	0.000332841	0.000436063	1.278135737	0.884615656	1.365551815	-0.381161765	0.313008107	0.037399841	-0.08106013	-0.090026661	4.644497802	0.774082967	-0.13368695	-0.044562317	1.184348251	6.199849822	0.814258072	1.495264931	0.374935203	1.495264931	0.374935203	0.0127	0.0119
314	1	65	1	0	14	-0.0022	-0.0194	-0.0346	-0.0526	0.0144	0.0336	0.0381	0.0081	0.434553839	0.000776523	0.00019724	0.000263037	0.491035198	0.884615656	0.988182098	0.585723484	-0.383999637	0.242510917	0.75762499	0.915883478	4.540674157	0.756779026	1.916019385	0.638673128	1.975117358	5.735388705	2.644317051	1.383247311	1.2176085	1.383247311	1.2176085	0.0144	0.0381
1131	1	67	1	0	15	0.0089	0.0147	0.0194	-0.0536	0.0603	0.0668	0.0894	0.0576	0.498947258	0.000716956	0.000721152	0.000972961	0.753402044	0.312294153	0.988182098	0.585723484	1.010015851	-0.270266774	0.478063284	-0.090026661	4.438581328	0.739763555	0.117769849	0.039256616	0.788963698	5.873720857	0.992499085	1.416609929	0.457008482	1.416609929	0.457008482	0.0603	0.0894
924	1	62	1	1	12	0.0116	0.0315	-0.0309	-0.0018	0.0908	0.1542	0.0366	0.1329	0.470674384	0.000729169	0.000696929	0.000939674	0.491035198	0.598454905	0.988182098	-0.703456848	1.47468768	-0.731766695	-1.059526102	0.513519423	4.428635837	0.738105973	-1.277773375	-0.425924458	1.579732804	5.262712913	-0.769123065	1.269248496	-0.35415223	1.269248496	-0.35415223	0.0908	0.0366
1016	1	64	1	0	18	-0.0135	-0.0216	-0.0448	-0.0397	-0.0507	0.0157	-0.0574	0.0095	0.469458817	0.000735604	0.000547866	0.00073032	-0.033698494	0.598454905	1.365551815	1.552608733	0.080672193	0.447621993	-0.640183543	-0.291208689	4.352552849	0.725425475	-0.483770238	-0.161256746	0.788963698	5.427054906	0.171311643	1.308884104	0.078882565	1.308884104	0.078882565	-0.0507	-0.0574
1302	1	63	1	0	14	-0.0416	-0.0444	-0.0436	-0.0796	-0.0231	-0.0194	1.00E-04	-0.0208	0.461814303	0.0007536	0.000558713	0.000736046	0.491035198	0.598454905	0.988182098	1.23031365	0.777679936	-0.013877928	-0.500402689	-0.291208689	4.281552654	0.713592109	-0.805489306	-0.268496435	0.195886868	5.23584222	-0.223623211	1.262767887	-0.102970074	1.262767887	-0.102970074	-0.0231	1.00E-04
302	1	69	1	0	20	0.0144	0.0333	-0.0071	0.0115	-8.00E-04	0.0202	0.0121	-0.0028	0.419178852	0.000850168	0.000296841	0.000380099	0.491035198	0.884615656	0.233442663	0.263428401	1.242351765	0.08867761	1.456529257	0.513519423	4.101529658	0.683588276	2.058726289	0.686242096	0.986655974	5.777094168	3.079887096	1.393305735	1.418172115	1.393305735	1.418172115	-8.00E-04	0.0121
330	1	68	1	0	18	0.0329	0.0162	0.0111	0.0036	0.0283	0.0943	0.032	0.0848	0.471420291	0.000752834	0.000404018	0.00049354	1.01576889	1.170776407	0.988182098	-0.381161765	-0.151663722	1.011677453	0.75762499	0.513519423	4.023942437	0.670657073	2.282821866	0.760940622	1.382040528	5.579294457	3.230766888	1.345600874	1.487646582	1.345600874	1.487646582	0.0283	0.032
322	1	65	1	0	18	0.0197	2.00E-04	3.00E-04	-0.0291	-0.0067	0.0575	0.0031	0.0332	0.470816842	0.000748299	0.000346488	0.000461942	0.491035198	0.884615656	0.233442663	0.585723484	0.545344022	-0.167711236	-0.500402689	0.513519423	3.924509274	0.654084879	-0.154594502	-0.051531501	1.184348251	5.119223822	0.573703164	1.234642141	0.264168719	1.234642141	0.264168719	-0.0067	0.0031
906	1	67	1	1	14	0.0168	-0.0027	0.0228	0.0406	-0.0278	-0.0888	-0.0572	-0.1279	0.445989394	0.000768437	0.000787244	0.001023622	0.753402044	0.312294153	0.988182098	1.552608733	0.313008107	-0.218989005	-0.08106013	-0.492390716	3.71999745	0.619999575	-0.792439851	-0.264146617	-0.199497686	5.155136979	0.082289385	1.24330359	0.037891166	1.24330359	0.037891166	-0.0278	-0.0572
1407	1	65	1	0	16	-0.028	-0.0638	-0.0312	-0.0553	0.0156	0.0306	0.0327	0.038	0.477800142	0.000757784	0.000466724	0.000658504	0.228668352	0.884615656	0.988182098	0.908018567	0.313008107	-0.372822312	-0.640183543	0.111155367	3.716071924	0.619345321	-0.901850488	-0.300616829	0.393579144	4.910786472	-0.173552822	1.18437172	-0.079914544	1.18437172	-0.079914544	0.0156	0.0327
1306	1	67	1	0	18	0.0019	0.0022	-0.0194	0.0066	-0.0038	-0.0144	0.0073	-0.0437	0.442196736	0.000798591	0.000530544	0.000700041	0.491035198	0.884615656	0.61081238	0.263428401	0.313008107	0.65273307	1.456529257	-0.090026661	3.549555717	0.59159262	2.019235665	0.673078555	0.986655974	4.984695246	2.893964901	1.202196861	1.332561941	1.202196861	1.332561941	-0.0038	0.0073
259	1	60	1	0	20	-0.0118	-0.0182	-0.0298	-0.0436	0.0226	0.0046	0.0297	0.0509	0.459741928	0.000750579	0.000345176	0.000433193	0.491035198	1.170776407	0.61081238	-0.381161765	1.010015851	0.396344224	0.478063284	0.312337395	3.492749493	0.582124916	1.186744903	0.395581634	0.591271421	4.086401587	1.548963643	0.985548548	0.713239472	0.985548548	0.713239472	0.0226	0.0297
1094	1	62	1	0	16	-0.015	-0.0216	-0.034	-0.0591	0.0287	0.0506	0.0045	0.0535	0.466202373	0.000764278	0.000599755	0.000784671	-0.033698494	0.598454905	0.988182098	0.908018567	0.313008107	-0.526655619	-0.779964396	-1.0959368	3.365236604	0.560872767	-2.402556815	-0.800852272	0.591271421	4.19931368	-1.893906505	1.012780416	-0.87207268	1.012780416	-0.87207268	0.0287	0.0045
902	1	64	1	0	16	-0.0013	0.0268	0.0211	-0.0071	0.0864	0.0622	0.0547	0.0691	0.447091419	0.000779108	0.000660441	0.000843281	0.228668352	0.884615656	0.988182098	0.585723484	0.080672193	1.114232991	0.897405843	0.915883478	3.359133204	0.559855534	2.927522313	0.975840771	0.591271421	4.433635261	3.582604194	1.069293534	1.649654422	1.069293534	1.649654422	0.0864	0.0547
818	1	67	1	0	17	0.0173	0.0341	0.1787	0.0999	0.0568	-0.1148	0.0429	-0.0997	0.413147292	0.000858776	0.000573063	0.000713489	-0.033698494	0.598454905	0.61081238	0.263428401	0.545344022	0.960399684	0.198501577	-0.492390716	3.168689465	0.528114911	0.666510545	0.222170182	1.184348251	4.603828994	1.541239781	1.11034045	0.709682924	1.11034045	0.709682924	0.0568	0.0429
424	1	62	1	0	19	-0.0117	-0.0546	0.0129	-0.0341	-0.0216	0.0163	-0.0085	0.0115	0.458437476	0.000751599	0.000340504	0.000455642	0.491035198	0.598454905	0.233442663	-0.058866682	1.010015851	0.755288608	-0.360621836	0.111155367	3.063045632	0.510507605	0.505822139	0.16860738	0.788963698	3.897122708	1.014472449	0.939898721	0.467126389	0.939898721	0.467126389	-0.0216	-0.0085
231	1	68	1	0	20	-0.0237	-0.0681	-0.0594	0.0172	-0.0678	0.0746	-0.0776	0.0682	0.447282081	0.000748442	0.000424555	0.000536368	0.228668352	0.598454905	0.988182098	0.908018567	0.080672193	-0.680488926	-0.500402689	-0.693572744	2.999882982	0.499980497	-1.87446436	-0.624821453	0.195886868	4.555235002	-0.926519338	1.098620668	-0.426627291	1.098620668	-0.426627291	-0.0678	-0.0776
965	1	60	1	0	17	0.0128	-0.0105	-0.0048	-0.0282	0.0167	0.0444	0.0246	0.0313	0.48797099	0.000725461	0.000661401	0.000877629	1.278135737	0.312294153	-0.521296773	1.23031365	-1.08100738	0.498899762	-0.500402689	-0.291208689	2.798172191	0.466362032	-0.292711616	-0.097570539	1.579732804	3.391824285	0.069507124	0.818032058	0.032005415	0.818032058	0.032005415	0.0167	0.0246
1104	1	68	1	1	26	0.0046	0.0163	0.2089	0.0885	0.1012	-0.0579	0.1036	-0.1271	0.447931976	0.000806222	0.000725541	0.000919179	-0.033698494	1.170776407	0.233442663	0.585723484	0.777679936	0.755288608	0.478063284	0.111155367	2.732118587	0.455353098	1.344507258	0.448169086	-0.001805409	4.287470607	2.29245228	1.034041892	1.055588013	1.034041892	1.055588013	0.1012	0.10076
1035	1	64	1	1	12	0.0494	0.0775	0.0192	0.0408	0.0903	0.1491	0.0777	0.122	0.461056413	0.000757088	0.000843385	0.001049723	0.228668352	1.170776407	0.61081238	-0.703456848	0.777679936	-0.167711236	-0.220840983	0.312337395	2.675751649	0.445958608	-0.076214824	-0.025404941	0.591271421	3.750253706	0.578867057	0.904477207	0.266546498	0.904477207	0.266546498	0.0903	0.0777
1427	1	61	1	0	22	-0.0091	-0.0241	0.0199	0.0089	0.0093	-0.0747	-0.0385	-0.087	0.448045754	0.000794465	0.000531405	0.000690056	0.491035198	0.026133402	0.988182098	0.585723484	0.080672193	0.242510917	-0.500402689	0.111155367	2.565325519	0.427554253	-0.146736405	-0.048912135	0.393579144	3.279190104	0.28869812	0.790867216	0.132934621	0.790867216	0.132934621	0.0093	-0.0385
207	1	69	1	0	17	-0.0147	-0.0425	0.001	-0.0362	-0.0046	0.0151	-0.0064	0.0137	0.436592459	0.000780474	0.000345199	0.00045357	-0.033698494	1.456937159	0.988182098	0.585723484	0.080672193	0.396344224	0.75762499	0.312337395	2.4829342	0.413822367	1.466306609	0.48876887	-0.594882239	4.15849871	2.487467416	1.002936759	1.145385145	1.002936759	1.145385145	-0.0046	-0.0064
416	1	60	1	0	18	0.0043	4.00E-04	-0.0058	-0.0465	-0.0027	0.0225	-0.0035	0.0638	0.47022561	0.00074646	0.000346818	0.000445863	0.491035198	0.598454905	0.988182098	0.585723484	-0.383999637	-0.013877928	0.198501577	-0.492390716	2.475282916	0.412547153	-0.307767068	-0.102589023	0.195886868	3.06893501	0.054451672	0.740158396	0.025072946	0.740158396	0.025072946	-0.0027	-0.0035
128	1	60	1	1	22	-0.046	-0.0437	0.0262	-0.0224	0.0238	0.0188	0.0355	0.0354	0.470018441	0.000751933	0.000544107	0.000695589	0.491035198	0.598454905	0.233442663	1.23031365	0.080672193	-0.424100081	1.17696755	0.111155367	2.434420922	0.40573682	0.864022836	0.288007612	-0.199497686	3.028073016	1.226241576	0.730303398	0.564638104	0.730303398	0.564638104	0.0238	0.0355
297	1	60	1	0	17	0.0059	0.0042	-0.0247	-0.0484	-0.0174	-0.0055	-0.0126	-0.0052	0.481517145	0.000731098	0.000298978	0.00040528	-0.033698494	0.884615656	0.233442663	0.585723484	0.313008107	0.08867761	1.316748403	0.915883478	2.37667056	0.39611176	2.321309491	0.77376983	0.393579144	2.970322654	2.683528231	0.716375304	1.235663772	0.716375304	1.235663772	-0.0174	-0.0126
1413	1	63	1	1	15	-0.013	-0.0188	-0.0347	-0.024	0.0456	0.1209	0.0326	0.098	0.463892378	0.00076245	0.000717352	0.000936862	-0.558432186	0.312294153	0.988182098	0.585723484	-0.616335551	0.242510917	1.316748403	0.71470145	2.291164802	0.3818608	2.273960771	0.757986924	1.579732804	3.245454368	2.855826866	0.782730912	1.315000811	0.782730912	1.315000811	0.0456	0.0326
336	1	60	1	1	19	0.0516	0.071	-0.0405	0.0497	-0.016	0.0989	-0.0667	0.0604	0.473848024	0.000737996	0.000753812	0.000977573	-0.033698494	1.170776407	0.988182098	-1.02575193	0.545344022	-0.116433466	-0.640183543	0.111155367	2.236123524	0.372687254	-0.645461642	-0.215153881	0.591271421	2.829775618	-0.283242902	0.682478506	-0.130422698	0.682478506	-0.130422698	-0.016	-0.0667
973	1	69	1	0	14.5	-0.0175	0.0289	0.1542	0.0993	0.0632	0.0014	0.0795	-0.0243	0.450191174	0.000770905	0.00065648	0.00087374	0.228668352	-0.546188101	0.233442663	0.585723484	0.313008107	-1.141988848	-0.779964396	-1.699482883	2.196695033	0.366115839	-3.621436127	-1.207145376	1.382040528	3.872259543	-2.60027532	0.933902282	-1.19732894	0.933902282	-1.19732894	0.0632	0.0795
1233	1	64	1	1	12	-0.0318	-0.0154	0.0409	0.036	0.0014	-0.049	0.0101	-0.0864	0.467268414	0.000763763	0.000724155	0.000934957	0.228668352	0.026133402	-0.143927055	0.585723484	0.313008107	-0.116433466	0.617844137	-0.291208689	2.193954541	0.36565909	0.210201982	0.070067327	1.184348251	3.268456598	0.865283863	0.788278534	0.398430659	0.788278534	0.398430659	0.0014	0.0101
292	1	62	1	0	16	-0.0196	-0.0155	-0.0239	-0.0442	0.0198	0.0609	0.0435	0.0551	0.451961921	0.000769191	0.000295814	0.000379903	0.491035198	0.312294153	-0.143927055	0.908018567	0.545344022	1.216788529	1.17696755	0.312337395	2.110959476	0.351826579	2.706093474	0.902031158	-0.001805409	2.945036552	3.214743784	0.710276862	1.480268546	0.710276862	1.480268546	0.0198	0.0435
369	1	60	1	1	20	0.0282	0.042	0.0469	0.049	0.0341	-0.0687	-0.0284	-0.1095	0.461271959	0.000763773	0.000495455	0.000632602	0.753402044	-0.260027349	-0.521296773	0.585723484	1.010015851	0.345066455	0.478063284	-0.291208689	1.961396401	0.3268994	0.53192105	0.177307017	0.393579144	2.555048495	0.89413979	0.616220477	0.411717728	0.616220477	0.411717728	0.0341	-0.0284
1382	1	67	1	1	12	-0.0257	-0.0153	-0.0484	-0.0159	-0.0462	-0.063	-0.0255	-0.0346	0.435815971	0.000775656	0.000479764	0.000620272	-0.820799032	0.026133402	0.61081238	-0.058866682	1.010015851	0.037399841	-0.500402689	-1.297118828	1.95164417	0.325274028	-1.760121676	-0.586707225	1.184348251	3.386783699	-0.88539244	0.816816381	-0.407689902	0.816816381	-0.407689902	-0.0462	-0.0255
850	1	64	1	0	19	4.00E-04	-0.0058	0.0088	0.0016	-0.0452	0.0477	-0.0463	0.0324	0.462957054	0.000753466	0.000603325	0.000806438	0.228668352	0.598454905	0.61081238	0.263428401	0.313008107	-0.526655619	-0.779964396	-0.693572744	1.81487446	0.302479077	-2.000192759	-0.66673092	-0.199497686	2.889376517	-1.345110878	0.696852908	-0.619372945	0.696852908	-0.619372945	-0.0452	-0.0463
175	1	61	1	0	25	0.0014	0.0121	-0.0404	-0.0479	-0.0087	0.0573	-0.0125	0.0416	0.461637785	0.00075129	0.000344216	0.000444289	0.491035198	0.598454905	1.365551815	-0.381161765	-0.383999637	0.806566377	0.058720724	0.513519423	1.688075108	0.281345851	1.378806523	0.459602174	-0.001805409	2.401939693	1.814241048	0.579294062	0.835389735	0.579294062	0.835389735	-0.0087	-0.0125
510	1	70	1	1	20	0.0323	0.0937	0.0614	0.1296	0.1074	0.0214	0.0482	0.0244	0.437700748	0.000792646	0.000590716	0.000740489	0.753402044	0.026133402	0.233442663	-0.381161765	1.242351765	-0.167711236	-0.919745249	0.111155367	1.674670424	0.279111737	-0.976301118	-0.325433706	-0.199497686	3.470447425	0.118075474	0.836994198	0.054369313	0.836994198	0.054369313	0.10616	0.0482
1374	1	63	1	1	13	0.0117	0.0134	-0.0385	-0.0275	-0.0485	-0.0105	-0.0546	-0.0018	0.473337815	0.000731662	0.000640058	0.000830854	-0.29606534	-0.260027349	-0.143927055	1.23031365	0.313008107	-0.526655619	-0.779964396	-1.900664911	1.63226571	0.272044285	-3.207284926	-1.069094975	0.788963698	2.586555276	-2.625418831	0.623819207	-1.20890658	0.623819207	-1.20890658	-0.0485	-0.0546
848	1	64	1	0	20	0.0358	0.0418	0.0057	0.0091	0.0057	-0.0015	-0.0147	-0.0281	0.441928773	0.000757617	0.000498626	0.000620474	-0.033698494	0.884615656	0.988182098	-1.02575193	0.313008107	1.268066299	0.33828243	0.513519423	1.519934581	0.25332243	2.119868151	0.706622717	0.393579144	2.594436638	2.774950032	0.625720015	1.277760072	0.625720015	1.277760072	0.0057	-0.0147
789	1	63	1	1	16	0.0057	-0.023	0.037	-0.0021	0.0096	0.012	-0.0101	-0.0065	0.440912383	0.000745367	0.00062519	0.000817363	-0.29606534	-0.260027349	0.61081238	0.263428401	0.313008107	0.139955379	-0.220840983	0.312337395	1.420119897	0.236686649	0.231451791	0.077150597	0.788963698	2.374409463	0.813317886	0.572654388	0.374502283	0.572654388	0.374502283	0.0096	-0.0101
516	1	73	1	0	16	-0.0113	0.0076	-0.0363	-0.019	-0.0271	0.0188	-0.0251	0.0232	0.477948927	0.000735783	0.000382365	0.000528413	0.228668352	0.312294153	0.61081238	0.585723484	-0.616335551	-0.680488926	-0.500402689	-1.0959368	1.317049686	0.219508281	-2.276828416	-0.758942805	0.195886868	3.473464159	-0.962804468	0.837721767	-0.443335228	0.837721767	-0.443335228	-0.0271	-0.0251
1446	1	67	1	1	16	-0.0306	-0.0159	0.0133	0.0096	0.0056	-0.0513	-0.0028	-0.0424	0.47796449	0.000743282	0.000660492	0.000900572	-0.820799032	0.884615656	0.61081238	0.585723484	-0.151663722	-1.090711079	-0.360621836	-1.0959368	1.304575634	0.217429272	-2.547269715	-0.849089905	0.195886868	2.739715163	-1.672540479	0.660757941	-0.770141955	0.660757941	-0.770141955	0.0056	-0.0028
1195	1	61	1	0	16	-0.0127	-0.0395	-0.0131	-0.0463	0.05	0.0796	0.0337	0.0802	0.451513922	0.000771428	0.000699501	0.000918798	-0.033698494	0.598454905	0.61081238	-0.058866682	-0.151663722	1.524455144	1.17696755	0.513519423	1.160925255	0.193487542	3.214942116	1.071647372	0.195886868	1.87478984	3.650376641	0.452157323	1.680861084	0.452157323	1.680861084	0.05	0.0337
140	1	63	1	0	22	-0.0315	-0.0801	0.0131	-0.0732	-0.0438	0.0326	-0.0519	-0.0038	0.435730965	0.000780383	0.000494962	0.000625586	-0.820799032	0.884615656	-0.143927055	0.585723484	0.080672193	-0.731766695	-0.220840983	-0.894754772	0.97986439	0.163310732	-1.84736245	-0.615787483	0.393579144	1.934153956	-1.265496355	0.466474619	-0.582713452	0.466474619	-0.582713452	-0.0438	-0.0519
381	1	61	1	1	14	-0.012	0.072	0.0573	0.1	0.0322	-0.0187	0.0173	-0.0271	0.476260752	0.000769837	0.000303708	0.000412751	0.228668352	0.312294153	0.988182098	-1.02575193	0.080672193	-0.372822312	-0.500402689	-0.090026661	0.97764401	0.162940668	-0.963251662	-0.321083887	0.393579144	1.691508595	-0.527817137	0.407953992	-0.243039931	0.407953992	-0.243039931	0.0322	0.0173
1402	1	71	1	0	16	0.006	-0.0082	0.0166	0.022	-0.0475	-0.097	-0.0435	-0.0964	0.42404237	0.000801776	0.000706169	0.000910082	-0.033698494	0.884615656	-0.143927055	0.585723484	0.080672193	-0.065155697	-0.919745249	-0.291208689	0.976195821	0.162699304	-1.276109635	-0.425369878	-0.397189962	2.892185313	-0.108517257	0.697530327	-0.049968114	0.697530327	-0.049968114	-0.0475	-0.0435
513	1	65	1	0	12	0.0134	0.0385	0.0215	-0.0138	0.0148	0.0039	0.0111	0.0149	0.462474397	0.000763474	0.000305567	0.000430476	-0.033698494	0.312294153	0.233442663	0.585723484	-0.151663722	0.345066455	0.198501577	0.111155367	0.944292675	0.157382112	0.654723399	0.218241133	-0.001805409	2.139007223	1.383021065	0.515880639	0.636829159	0.515880639	0.636829159	0.0148	0.0111
1215	1	60	1	0	13	-0.016	-0.0238	-0.0278	-0.0368	0.0363	0.0817	0.043	0.0884	0.464967233	0.000759689	0.000593468	0.000784088	-0.29606534	0.884615656	0.233442663	-1.02575193	0.545344022	0.704010839	0.198501577	0.513519423	0.932856491	0.155476082	1.416031838	0.472010613	0.591271421	1.526508585	1.778250578	0.368159685	0.818817478	0.368159685	0.818817478	0.0363	0.043
460	1	75	1	1	17	0.0629	0.0968	0.0815	0.0893	-0.0052	-0.0182	-0.0117	-0.06	0.451016342	0.000809843	0.000526971	0.000656511	-0.29606534	0.026133402	0.988182098	0.908018567	-1.313343295	-0.270266774	-0.500402689	-0.492390716	0.904196853	0.150699475	-1.26306018	-0.42102006	0.591271421	3.301036307	0.197395339	0.79613603	0.090893126	0.79613603	0.090893126	-0.0052	-0.0117
176	1	73	1	0	18	-0.0263	-0.0547	0.028	-0.0684	0.0107	0.0456	0.0437	0.0059	0.478839141	0.000734253	0.0002661	0.000326719	-0.558432186	0.884615656	0.61081238	0.263428401	-0.383999637	-0.218989005	-0.220840983	-0.894754772	0.814619206	0.135769868	-1.334584759	-0.444861586	-0.001805409	2.971033679	-0.020560811	0.716546787	-0.00946748	0.716546787	-0.00946748	0.0107	0.0437
426	1	63	1	1	20	-0.0058	0.0182	-0.02	-0.013	0.0084	0.0217	0.0061	0.0485	0.478882335	0.000716457	0.000316639	0.000417081	0.228668352	0.026133402	0.233442663	0.263428401	-0.848671466	-0.321544543	0.897405843	-1.0959368	0.494272773	0.082378796	-0.520075499	-0.1733585	0.591271421	1.448562339	0.061790596	0.349360796	0.028452245	0.349360796	0.028452245	0.0084	0.0061
1342	1	60	1	0	13.5	0.0048	0.0116	-0.0022	0.0085	-0.0583	-0.055	-0.0255	-0.0283	0.44859608	0.000768406	0.000656338	0.000830586	-0.820799032	-0.260027349	0.61081238	-0.703456848	0.080672193	0.037399841	-0.08106013	-0.492390716	0.486934148	0.081155691	-0.536051005	-0.178683668	1.579732804	1.080586242	-0.173832265	0.260613202	-0.080043217	0.260613202	-0.080043217	-0.0583	-0.0255
947	1	61	1	0	14	0.0181	0.0543	-0.0187	-0.003	0.0282	0.0855	0.0373	0.0861	0.464036384	0.00074507	0.000670081	0.000878271	-0.033698494	0.026133402	0.61081238	-0.381161765	1.47468768	0.857844146	0.897405843	0.312337395	0.113429581	0.01890493	2.067587384	0.689195795	-1.583343622	0.827294166	2.503021909	0.199524826	1.152547403	0.199524826	1.152547403	0.0282	0.0373
971	1	64	1	0	16	0.0159	0.0353	-0.0013	0.0252	0.0626	0.133	0.0698	0.1057	0.461357001	0.000739541	0.000712508	0.000926704	0.491035198	0.026133402	0.988182098	-0.703456848	-0.151663722	-0.116433466	-0.640183543	0.111155367	-0.142344387	-0.023724065	-0.645461642	-0.215153881	-0.792574516	0.93215767	0.009620239	0.224815554	0.004429758	0.224815554	0.004429758	0.0626	0.0698
1003	1	63	1	0	20	-0.0255	-0.001	-0.034	-0.0021	-0.0077	-0.0531	0.0024	-0.0729	0.477155447	0.00073378	0.000610605	0.000814843	-0.820799032	0.026133402	0.61081238	-1.02575193	1.010015851	-0.013877928	0.75762499	-0.492390716	-0.201394739	-0.03356579	0.251356345	0.083785448	-0.001805409	0.752894827	0.83322244	0.181581371	0.383667581	0.181581371	0.383667581	-0.0077	0.0024
931	1	67	1	0	18	0.0316	0.0531	0.2755	0.1601	0.0168	-0.116	-0.0339	-0.1917	0.426972727	0.000809353	0.000636016	0.000815511	-0.033698494	0.026133402	0.61081238	-0.058866682	-0.151663722	0.396344224	-0.360621836	0.915883478	-0.202165355	-0.033694226	0.951605866	0.317201955	-0.594882239	1.232974174	1.826335102	0.297365758	0.840958592	0.297365758	0.840958592	0.0168	-0.0339
967	1	68	1	0	18	-0.0083	-0.0207	0.0243	-0.0022	-0.0265	-0.0248	-0.0295	-0.0016	0.449548641	0.000783569	0.000743885	0.000987632	0.491035198	0.598454905	-0.521296773	0.263428401	-0.848671466	-0.47537785	-1.199306956	-0.291208689	-0.21654742	-0.036091237	-1.965893494	-0.655297831	-0.199497686	1.3388046	-1.017948472	0.322889687	-0.468726967	0.322889687	-0.468726967	-0.0265	-0.0295
1042	1	64	1	0	14	-0.0155	-0.0067	-0.0109	-0.0265	0.0026	0.0212	-8.00E-04	0.056	0.459276899	0.000754532	0.000608098	0.000805329	0.228668352	-0.260027349	0.233442663	-0.058866682	-0.151663722	-0.270266774	-1.059526102	-0.291208689	-0.405636701	-0.067606117	-1.621001565	-0.540333855	-0.397189962	0.668865356	-0.965919684	0.161315345	-0.444769668	0.161315345	-0.444769668	0.0026	-8.00E-04
228	1	64	1	1	22	0.0352	0.0142	-0.0295	-0.0107	-0.0112	0.0531	0.0062	0.0697	0.447937532	0.000754736	0.000306067	0.000375838	0.753402044	0.312294153	-0.521296773	-1.02575193	-0.151663722	0.960399684	0.198501577	0.513519423	-0.43712936	-0.072854893	1.672420684	0.557473561	0.195886868	0.637372697	2.327502565	0.153720021	1.07172735	0.153720021	1.07172735	-0.0112	0.0062
1303	1	62	1	0	16	0.0019	0.0074	0.0051	-9.00E-04	-0.0242	0.0271	-0.0252	0.0683	0.466663816	0.000749438	0.000496287	0.000649594	-0.558432186	0.026133402	0.61081238	-0.058866682	0.313008107	-0.783044464	-0.640183543	-1.297118828	-0.459919494	-0.076653249	-2.720346835	-0.906782278	-0.792574516	0.374157582	-2.211696525	0.090238429	-1.018403026	0.090238429	-1.018403026	-0.0242	-0.0252
321	1	62	1	0	16	0.0062	0.011	-0.0347	-0.0346	0.0161	0.063	0.0177	0.0319	0.461927841	0.00078001	0.000281052	0.000379854	-0.29606534	0.312294153	-0.521296773	-0.381161765	-0.151663722	0.191233148	1.17696755	-0.291208689	-0.644314302	-0.107385717	1.076992009	0.358997336	0.393579144	0.189762774	1.585642319	0.045766531	0.730128622	0.045766531	0.730128622	0.0161	0.0177
192	1	63	1	0	14	-0.0159	-0.0337	-0.0412	-0.0697	0.0285	0.0393	0.0058	0.0533	0.46562508	0.000753307	0.000314365	0.000432593	-0.033698494	0.026133402	0.61081238	-0.058866682	-0.616335551	0.447621993	-0.220840983	-0.090026661	-0.666837184	-0.111139531	0.13675435	0.045584783	-0.594882239	0.287452382	0.718620445	0.069327077	0.330897674	0.069327077	0.330897674	0.0285	0.0058
980	1	61	1	0	18	-0.0123	-0.009	-3.00E-04	-0.0264	0.0077	-0.0091	0.0639	0.0059	0.455997198	0.000784281	0.000668779	0.000906858	0.228668352	0.312294153	0.988182098	-0.703456848	-1.545679209	0.960399684	-0.08106013	-0.291208689	-0.721796863	-0.120299477	0.588130866	0.196043622	-0.001805409	-0.007932278	1.023565391	-0.001913088	0.471313347	-0.001913088	0.471313347	0.0077	0.0639
809	1	60	1	0	17	-0.009	-0.0244	-9.00E-04	-0.0118	-0.0401	-0.0583	-0.0574	-0.0376	0.460968562	0.000747678	0.000584619	0.000772745	0.228668352	0.026133402	0.233442663	-0.703456848	-0.151663722	0.139955379	0.198501577	-0.291208689	-0.764066115	-0.127344353	0.047248267	0.015749422	-0.397189962	-0.170414021	0.409467007	-0.041100045	0.188544149	-0.041100045	0.188544149	-0.0401	-0.0574
404	1	61	1	0	16	-0.0182	-0.0516	-0.0266	-0.0484	-0.0042	-0.0072	0.0251	0.0026	0.478853462	0.00072144	0.000420453	0.000543603	0.491035198	-1.118509604	0.61081238	-0.381161765	-0.383999637	-0.424100081	-1.059526102	-1.297118828	-0.783628835	-0.130604806	-2.780745011	-0.926915004	-0.001805409	-0.06976425	-2.345310486	-0.016825575	-1.079927228	-0.016825575	-1.079927228	-0.0042	0.0251
249	1	64	1	0	16	0.0019	-0.0021	0.0041	-0.0417	-0.0042	0.0088	0.0348	0.0029	0.45830509	0.000753013	0.000219407	0.000285067	0.491035198	0.312294153	0.61081238	-0.703456848	-0.151663722	0.293788686	0.198501577	1.519429562	-0.826630183	-0.137771697	2.011719825	0.670573275	-1.385651346	0.247871874	2.666801706	0.059781145	1.227961837	0.059781145	1.227961837	-0.0042	0.0348
220	1	75	1	0	16	0.0076	-0.01	-0.001	0.0085	-0.1221	-0.0642	-0.122	-0.0611	0.458017566	0.000760076	0.000423417	0.000537265	0.491035198	-0.260027349	-0.89866649	0.263428401	-0.151663722	-1.141988848	-0.779964396	-1.297118828	-0.953083925	-0.158847321	-3.219072072	-1.073024024	-0.397189962	1.443755529	-1.758616553	0.348201501	-0.809776748	0.348201501	-0.809776748	-0.10106	-0.10992
1386	1	71	1	0	16	0.0167	0.0074	0.0281	-0.0024	0.0015	-0.0365	-0.0211	-0.0199	0.418144312	0.000837771	0.000789792	0.001011535	-0.29606534	0.598454905	0.61081238	-0.703456848	-1.08100738	-0.526655619	-0.779964396	-1.498300855	-1.070759969	-0.178459995	-2.80492087	-0.934973623	-0.199497686	0.845229523	-1.637328492	0.203850432	-0.75392816	0.203850432	-0.75392816	0.0015	-0.0211
983	1	65	1	0	14	-0.0223	-0.0121	-0.0311	-0.0269	0.0012	-0.0059	0.0017	0.0338	0.464167003	0.000747933	0.000543433	0.000713447	-0.29606534	-0.546188101	-0.143927055	-0.703456848	0.777679936	-1.295822155	-1.478868662	-1.0959368	-1.111455093	-0.185242515	-3.870627617	-1.290209206	-0.199497686	0.083259455	-3.142329951	0.020080316	-1.4469247	0.020080316	-1.4469247	0.0012	0.0017
122	1	70	1	0	18	-0.051	-0.0454	-0.0275	-0.0244	0.0219	-4.00E-04	0.0219	0.036	0.462741745	0.00075054	0.000334528	0.000424287	-0.558432186	0.884615656	1.365551815	-1.02575193	-0.848671466	0.396344224	-1.339087809	-0.492390716	-1.172954903	-0.195492484	-1.435134301	-0.4783781	-0.990266792	0.622822098	-0.340757709	0.150210742	-0.156906103	0.150210742	-0.156906103	0.0219	0.0219
1356	1	71	1	1	16	0.0255	0.0102	0.1001	0.0262	-0.0197	-0.1088	-0.0172	-0.1397	0.438478115	0.000791961	0.000784911	0.00097094	-0.29606534	0.312294153	0.233442663	-0.381161765	-1.08100738	-1.398377693	-2.177772929	-1.0959368	-1.214303078	-0.202383846	-4.672087422	-1.557362474	-0.001805409	0.701686414	-3.504495044	0.169231049	-1.613688098	0.169231049	-1.613688098	-0.0197	-0.0172
633	1	64	1	0	14	-0.0049	0.0273	-0.0172	0.0305	0.0187	0.0298	0.0048	0.0387	0.454450837	0.00077784	0.000319753	0.000410279	-0.033698494	0.598454905	-0.143927055	-0.703456848	-0.383999637	0.601455301	-0.640183543	0.513519423	-1.261509367	-0.210251561	0.47479118	0.158263727	-0.594882239	-0.18700731	1.129873061	-0.045101975	0.520264029	-0.045101975	0.520264029	0.0187	0.0048
1011	1	66	1	1	16	0.0135	0.0096	-0.0057	-0.0186	0.0236	0.0473	-7.00E-04	-0.0097	0.460920375	0.000760774	0.000651423	0.000866012	-0.29606534	0.598454905	0.988182098	-1.02575193	-0.151663722	-0.270266774	-0.779964396	0.111155367	-1.272495336	-0.212082556	-0.939075803	-0.313025268	-1.385651346	0.042431702	-0.137562352	0.010233576	-0.063342287	0.010233576	-0.063342287	0.0236	-7.00E-04
772	1	65	1	1	16	0.0379	0.0266	-0.002	-0.0271	-0.0094	0.0105	0.0228	0.015	0.467022058	0.000734597	0.000302903	0.000393778	-0.820799032	0.312294153	-1.276036208	0.585723484	0.313008107	-1.60348877	-1.199306956	-1.498300855	-1.282999458	-0.213833243	-4.301096581	-1.43369886	-0.397189962	-0.08828491	-3.572798915	-0.021292343	-1.64513946	-0.021292343	-1.64513946	-0.0094	0.0228
1408	1	60	1	0	12	-0.0315	-0.0801	0.0131	-0.0732	-0.0438	0.0326	-0.0519	-0.0038	0.462750112	0.000759332	0.000389494	0.000492059	-0.558432186	0.312294153	0.233442663	0.908018567	-0.848671466	0.345066455	-0.220840983	-0.492390716	-1.338999615	-0.223166602	-0.368165244	-0.122721748	-1.385651346	-0.745347521	-0.005946504	-0.17976113	-0.002738141	-0.17976113	-0.002738141	-0.0438	-0.0519
178	1	71	1	0	16	-0.021	-0.0333	-0.0386	-0.0538	0.0287	0.0645	0.0551	0.0677	0.436468332	0.000771866	0.000317473	0.000393839	-0.558432186	0.312294153	0.233442663	-0.703456848	0.545344022	0.08867761	0.33828243	0.71470145	-1.358767265	-0.226461211	1.141661491	0.38055383	-1.187959069	0.557222227	2.309253869	0.134389522	1.063324512	0.134389522	1.063324512	0.0287	0.0551
225	1	72	1	0	13	0.0107	-0.0316	-0.0048	-0.0462	-0.0666	0.033	-0.0404	-0.002	0.443233187	0.000776028	0.000465628	0.000580557	-0.820799032	0.598454905	-0.143927055	-0.381161765	-0.383999637	-0.270266774	-0.500402689	-0.492390716	-1.528622546	-0.254770424	-1.26306018	-0.42102006	-0.397189962	0.507579436	-0.022252017	0.122416793	-0.010246217	0.122416793	-0.010246217	-0.0666	-0.0404
1411	1	61	1	1	14	0.0161	-0.0456	-0.0126	-0.0381	-0.0141	0.029	-0.0053	-0.0264	0.462505925	0.00073627	0.000608411	0.000783999	-1.083165878	-1.118509604	0.61081238	-0.703456848	0.545344022	0.704010839	0.617844137	0.312337395	-1.55308906	-0.258848177	1.63419237	0.54473079	0.195886868	-0.839224475	2.069626895	-0.202402149	0.952985308	-0.202402149	0.952985308	-0.0141	-0.0053
928	1	65	1	0	14	-0.022	-0.0314	-0.0117	-0.0462	0.0722	0.0942	0.0706	0.0969	0.468835147	0.000742525	0.000451742	0.000620107	-0.29606534	0.598454905	0.988182098	-1.348047013	-1.313343295	-0.424100081	-0.500402689	-1.0959368	-1.570316331	-0.261719389	-2.02043957	-0.673479857	-0.199497686	-0.375601783	-1.292141904	-0.090586739	-0.594982725	-0.090586739	-0.594982725	0.0722	0.0706
1060	1	62	1	0	12	0.0081	0.0261	-0.04	-0.0059	0.0114	-0.0143	0.0137	0.0132	0.444065971	0.00075679	0.000347555	0.000447007	-0.033698494	0.312294153	0.233442663	-1.670342096	-0.151663722	-0.834322234	-0.360621836	-0.090026661	-1.707157459	-0.284526243	-1.28497073	-0.428323577	-0.397189962	-0.873080383	-0.77632042	-0.210567436	-0.357466341	-0.210567436	-0.357466341	0.0114	0.0137
1245	1	68	1	0	12	-0.0258	-0.0011	1.00E-04	0.0191	0	-0.0155	0.0202	-3.00E-04	0.43960417	0.000796358	0.000488764	0.000651011	-1.083165878	0.312294153	-0.89866649	-0.058866682	-0.383999637	-0.218989005	-1.339087809	-0.894754772	-1.916517666	-0.319419611	-2.452831586	-0.817610529	0.195886868	-0.361165646	-1.504886564	-0.087105066	-0.692943636	-0.087105066	-0.692943636	0	0.0202
1371	1	66	1	1	20	-0.0132	0.041	-0.0034	0.0835	-0.0238	-0.1276	-0.0043	-0.1263	0.432906828	0.000807665	0.000599068	0.000763313	-1.083165878	0.312294153	0.61081238	-0.381161765	-0.848671466	-0.988155541	-0.500402689	-0.894754772	-1.984774814	-0.330795802	-2.383313002	-0.794437667	-0.594882239	-0.669847776	-1.581799551	-0.161552282	-0.728359172	-0.161552282	-0.728359172	-0.0238	-0.0043
860	1	60	1	0	16	-0.0076	-0.0085	0.0218	-0.0128	0.0702	0.0296	0.0304	0.0074	0.46244835	0.000750089	0.000520366	0.00070985	-0.033698494	-1.404670355	0.61081238	-1.02575193	0.080672193	1.268066299	0.897405843	1.117065506	-2.169826169	-0.361637695	3.282537648	1.094179216	-0.397189962	-1.576174075	3.644756388	-0.380137888	1.678273169	-0.380137888	1.678273169	0.0702	0.0304
852	1	69	1	0	20	-0.0165	-0.0086	0.0173	0.0196	0.0143	0.0167	2.00E-04	-0.0094	0.459044359	0.000771803	0.000561306	0.00072233	0.228668352	0.598454905	-0.89866649	-1.348047013	-0.383999637	-0.680488926	-0.919745249	-0.291208689	-2.200779846	-0.366796641	-1.891442864	-0.630480955	-0.397189962	-0.525215336	-0.870282057	-0.126670177	-0.40073214	-0.126670177	-0.40073214	0.0143	2.00E-04
312	1	64	1	1	18	0.0017	-0.0208	0.0147	-0.0227	0.0036	0.0358	0.0136	0.0663	0.42971391	0.000805847	0.000386974	0.000500157	0.228668352	-0.832348852	0.233442663	-0.381161765	-0.151663722	-0.526655619	-0.500402689	-0.693572744	-2.28871467	-0.381452445	-1.720631053	-0.573543684	-1.385651346	-1.214212613	-1.065549172	-0.29284089	-0.490645299	-0.29284089	-0.490645299	0.0036	0.0136
113	1	73	1	0	12	-0.0194	-0.0115	0.0132	-0.0138	0.0166	0.0511	0.0432	0.0331	0.43833764	0.000795725	0.000275364	0.000347869	-0.820799032	-1.690831106	0.233442663	0.908018567	-0.383999637	-0.321544543	0.198501577	0.111155367	-2.349050785	-0.391508464	-0.011887599	-0.003962533	-0.594882239	-0.192636312	1.302136349	-0.046459564	0.599584791	-0.046459564	0.599584791	0.0166	0.0432
1399	1	65	1	0	12.5	-0.0226	-0.0609	-0.0027	-0.0614	-0.022	0.0687	-0.0187	0.059	0.443673033	0.000769186	0.000486863	0.000657634	-1.083165878	-0.546188101	0.233442663	0.263428401	-1.08100738	0.447621993	-0.08106013	-0.090026661	-2.412987982	-0.402164664	0.276535203	0.092178401	-0.199497686	-1.218273434	1.004832869	-0.293820269	0.462687726	-0.293820269	0.462687726	-0.022	-0.0187
1070	1	63	1	0	17	-0.0136	0.0223	0.013	0.0123	-0.0017	0.0323	0.0202	0.0535	0.452988526	0.000757211	0.000514628	0.000673207	-0.820799032	-0.832348852	-0.143927055	-0.703456848	0.080672193	0.806566377	-0.08106013	-0.090026661	-2.421665004	-0.403610834	0.635479586	0.211826529	-0.001805409	-1.467375438	1.217345681	-0.353898094	0.560541879	-0.353898094	0.560541879	-0.0017	0.0202
352	1	68	1	0	12	0.0142	-0.0162	-0.0371	-0.0548	0.0221	0.0376	0.0369	0.0393	0.455814183	0.000739889	0.00027275	0.000353312	-0.558432186	0.598454905	-0.89866649	-0.058866682	-0.848671466	-0.116433466	-0.640183543	-0.693572744	-2.558756435	-0.426459406	-1.450189753	-0.483396584	-0.792574516	-1.003404415	-0.502244731	-0.241998674	-0.2312648	-0.241998674	-0.2312648	0.0221	0.0369
431	1	67	1	1	14	0.0352	0.0634	0.0175	0.0241	-0.0043	0.0061	0.007	-0.0107	0.467807542	0.000732866	0.000569276	0.000707118	0.228668352	0.026133402	-0.143927055	-0.703456848	-1.313343295	-0.988155541	-0.360621836	0.111155367	-2.698499959	-0.449749993	-1.23762201	-0.41254067	-0.792574516	-1.26336043	-0.362892774	-0.304694243	-0.167098467	-0.304694243	-0.167098467	-0.0043	0.007
1443	1	79	1	0	15	-0.0025	-0.0107	0.0036	0.0209	-0.0196	-0.0912	-0.0295	-0.0788	0.401976463	0.000870025	0.000890334	0.001140008	-0.558432186	-0.260027349	-0.89866649	0.263428401	-0.848671466	-0.321544543	-1.339087809	-0.090026661	-2.699559053	-0.449926509	-1.750659013	-0.583553004	-0.397189962	0.178130364	0.002659647	0.042961055	0.001224667	0.042961055	0.001224667	-0.0196	-0.0295
1430	1	61	1	1	14	-0.0099	0.0084	-0.0693	-0.0204	0.0027	0.0144	-0.0019	-0.0044	0.455294149	0.000763478	0.000695084	0.000900275	-1.083165878	-0.260027349	-0.89866649	0.263428401	-0.383999637	0.139955379	-0.640183543	0.915883478	-2.759620916	-0.459936819	0.415655314	0.138551771	-0.397189962	-2.045756331	0.851089839	-0.493390612	0.391894845	-0.493390612	0.391894845	0.0027	-0.0019
226	1	70	1	0	16	0.0057	0.0351	0.0366	0.0122	9.00E-04	0.0488	8.00E-04	0.0395	0.427004534	0.000796627	0.000318524	0.000415302	-0.033698494	-1.404670355	0.988182098	-0.703456848	-0.616335551	-0.116433466	-0.360621836	-1.297118828	-2.957938219	-0.492989703	-1.77417413	-0.591391377	-1.187959069	-1.162161218	-0.679797538	-0.280287259	-0.313021186	-0.280287259	-0.313021186	9.00E-04	8.00E-04
211	1	62	1	0	18	0.0073	0.0013	-0.009	-0.0478	0.0173	0.0384	0.0314	0.0341	0.468764837	0.000761207	0.000286306	0.000376432	-0.820799032	0.312294153	-0.143927055	-0.381161765	-0.151663722	0.857844146	0.198501577	0.312337395	-2.96629332	-0.49438222	1.368683118	0.456227706	-1.781035899	-2.132216244	1.877333428	-0.514242807	0.864441402	-0.514242807	0.864441402	0.0173	0.0314
347	1	64	1	0	14	0.0248	-0.0091	0.009	0.0048	0.0172	0.0582	0.0143	0.0774	0.442070574	0.000746527	0.000354092	0.00044434	-0.820799032	-0.832348852	-0.143927055	-0.058866682	-0.383999637	-0.321544543	-0.500402689	0.111155367	-3.032515774	-0.505419296	-0.710791865	-0.236930622	-0.792574516	-1.958013717	-0.055709984	-0.472229059	-0.025652351	-0.472229059	-0.025652351	0.0172	0.0143
319	1	61	1	0	12	0.0306	0.055	0.0629	0.0075	0.028	0.0274	0.0719	0.0276	0.463744249	0.000764728	0.000340534	0.000412798	-0.558432186	-0.260027349	0.233442663	-0.381161765	-1.08100738	-0.629211157	-0.220840983	-0.291208689	-3.235145087	-0.539190848	-1.141260829	-0.380420276	-1.187959069	-2.521280502	-0.705826304	-0.608076393	-0.325006454	-0.608076393	-0.325006454	0.028	0.0719
519	1	63	1	0	16	-0.0077	0.0482	0.0681	0.1281	0.0074	-0.0921	-0.0334	-0.1161	0.44056069	0.000814257	0.00052132	0.000672187	-0.558432186	0.026133402	-0.89866649	-0.381161765	-0.848671466	-0.116433466	0.198501577	0.312337395	-3.453373021	-0.57556217	0.394405505	0.131468502	-0.792574516	-2.499083455	0.9762716	-0.602722962	0.449536336	-0.602722962	0.449536336	0.0074	-0.0334
1375	1	72	1	0	12	-0.0064	0.0014	-0.0619	-0.0255	0.0027	0.0688	0.0288	0.1062	0.426993816	0.000775714	0.000619958	0.000774293	-0.29606534	-0.260027349	-0.521296773	-1.02575193	-0.383999637	0.345066455	0.198501577	0.312337395	-3.477407822	-0.57956797	0.855905427	0.285301809	-0.990266792	-1.44120584	2.09671359	-0.347586573	0.965457711	-0.347586573	0.965457711	0.0027	0.0288
932	1	62	1	1	16	0.0297	0.0026	0.019	0.0225	0.0315	0.0464	-0.0072	-0.0094	0.460160008	0.000753725	0.000760289	0.000980798	-1.083165878	-0.260027349	-0.89866649	-0.703456848	0.080672193	-0.270266774	0.198501577	-0.291208689	-3.657218889	-0.609536481	-0.362973885	-0.120991295	-0.792574516	-2.823141813	0.145676425	-0.680878581	0.067078512	-0.680878581	0.067078512	0.0315	-0.0072
1015	1	60	1	0	16	-0.0058	-0.0029	-0.0369	-0.0039	-0.0344	0.0268	-0.02	0.0425	0.456679476	0.000752941	0.000592361	0.000791593	-0.033698494	0.312294153	-0.521296773	-1.348047013	-1.08100738	0.345066455	-0.360621836	0.111155367	-3.662022299	-0.61033705	0.095599986	0.031866662	-0.990266792	-3.068370205	0.457818726	-0.740022177	0.210808296	-0.740022177	0.210808296	-0.0344	-0.02
584	1	63	1	0	12	-0.0242	-0.0435	-0.0224	-0.0616	0.0352	0.0294	0.04	0.04	0.445359977	0.000765487	0.00027941	0.000371933	-0.558432186	-0.832348852	0.233442663	-0.703456848	-1.08100738	-0.270266774	-0.220840983	0.513519423	-3.932069396	-0.655344899	0.022411666	0.007470555	-0.990266792	-2.97777983	0.604277761	-0.718173807	0.278247171	-0.718173807	0.278247171	0.0352	0.04
1110	1	74	1	1	15	0.0237	0.0235	-0.0057	-0.0027	-0.0412	0.0501	-0.0362	0.0146	0.489445821	0.000725175	0.000692388	0.000926478	-0.033698494	-0.546188101	-0.521296773	-1.02575193	-0.848671466	-0.47537785	-0.640183543	0.312337395	-3.965873556	-0.660978926	-0.803223998	-0.267741333	-0.990266792	-1.689246592	0.584015735	-0.407408447	0.26891727	-0.407408447	0.26891727	-0.0412	-0.0362
1043	1	63	1	1	15.5	0.0134	0.0306	-0.0052	5.00E-04	0.0156	-0.0259	-0.0026	-0.0534	0.468562958	0.000729971	0.000530437	0.000711196	-0.033698494	-0.832348852	-0.143927055	-1.670342096	-0.616335551	-0.321544543	-0.220840983	-0.492390716	-4.089226564	-0.681537761	-1.034776242	-0.344925414	-0.792574516	-3.134936998	-0.452910147	-0.756076597	-0.20854808	-0.756076597	-0.20854808	0.0156	-0.0026
605	1	63	1	1	18	0.0227	0.0251	-0.0061	-0.0165	-0.0428	0.0463	-0.031	0.0247	0.483795168	0.000740504	0.000353626	0.000467247	-0.820799032	-1.118509604	-0.143927055	-1.02575193	0.313008107	-0.424100081	-0.779964396	-0.492390716	-4.18163086	-0.696938477	-1.696455193	-0.565485064	-1.385651346	-3.227341294	-1.114589098	-0.778362444	-0.513226339	-0.778362444	-0.513226339	-0.0428	-0.031
133	1	75	1	0	12	-0.0166	-0.0023	-0.0378	-0.0065	0.0358	0.0664	0.0762	0.0551	0.42324735	0.000768812	0.000297477	0.000365183	-1.083165878	0.312294153	-1.276036208	-1.02575193	-0.383999637	-0.834322234	-1.199306956	-0.090026661	-4.249234016	-0.708205669	-2.12365585	-0.707885283	-0.792574516	-1.852394562	-0.663200331	-0.446756084	-0.305378797	-0.446756084	-0.305378797	0.0358	0.0762
585	1	60	1	1	18	0.0248	0.0486	0.0348	0.0039	-0.0014	0.0084	0.0071	0.0084	0.479667328	0.000736889	0.000241398	0.000335035	-0.29606534	-1.118509604	-1.276036208	0.263428401	-0.848671466	-0.372822312	0.198501577	-0.291208689	-4.266121009	-0.711020168	-0.465529423	-0.155176474	-0.990266792	-3.672468915	-0.103310683	-0.885717257	-0.047570682	-0.885717257	-0.047570682	-0.0014	0.0071
1299	1	63	1	0	16	-0.0171	-0.0325	-0.0177	-0.027	-0.0354	-0.0069	-0.0108	0.0302	0.441566126	0.000771434	0.000679235	0.000888833	-1.345532725	0.026133402	-0.521296773	-1.02575193	-0.848671466	-0.218989005	0.33828243	-1.0959368	-4.31000173	-0.718333622	-0.976643374	-0.325547791	-0.594882239	-3.355712164	-0.394777279	-0.809322623	-0.181780082	-0.809322623	-0.181780082	-0.0354	-0.0108
1293	1	70	1	0	16	0.0435	0.0628	-0.0254	-0.001	0.0272	0.028	0.0544	0.0444	0.460330562	0.000755846	0.000732674	0.00094561	-1.345532725	-0.260027349	0.61081238	-1.02575193	-1.313343295	-1.244544386	-0.640183543	-2.303028967	-4.324109711	-0.720684952	-4.187756895	-1.395918965	-0.990266792	-2.52833271	-3.093380303	-0.609777228	-1.424385229	-0.609777228	-1.424385229	0.0272	0.0544
541	1	64	1	0	15	-0.0409	-0.0837	-0.025	-0.0643	0.0099	0.0763	0.0135	0.0765	0.444965085	0.00076692	0.000336208	0.000443238	0.228668352	-0.546188101	-0.89866649	-1.02575193	-1.313343295	-0.936877772	-0.640183543	-0.693572744	-4.34785598	-0.724642663	-2.270634059	-0.75687802	-0.792574516	-3.273353923	-1.615552178	-0.789459659	-0.743900987	-0.789459659	-0.743900987	0.0099	0.0135
1188	1	62	1	1	12	-0.0014	-0.0079	0.0045	-0.037	0.0584	0.0856	0.0291	0.0419	0.470568442	0.000736189	0.000594623	0.000833729	-1.870266417	0.026133402	0.233442663	-0.703456848	-1.08100738	0.242510917	0.478063284	1.720611589	-4.583113649	-0.763852275	2.44118579	0.813728597	-1.187959069	-3.749036573	2.9498361	-0.904183662	1.358288525	-0.904183662	1.358288525	0.0584	0.0291
1173	1	67	1	0	16	0.0092	0.021	-0.0337	-0.0034	-0.0066	0.0135	-0.0273	0.0038	0.463303245	0.000757693	0.000711836	0.000917594	-0.29606534	-1.118509604	-0.143927055	-1.02575193	-0.848671466	-0.629211157	-0.360621836	-0.090026661	-4.620884464	-0.770147411	-1.079859654	-0.359953218	-1.187959069	-3.185744935	-0.205130418	-0.768330333	-0.094454838	-0.768330333	-0.094454838	-0.0066	-0.0273
392	1	64	1	0	12	-0.0217	-0.0604	-0.0867	-0.1442	0.0402	0.0419	0.0116	0.0621	0.431100486	0.000814001	0.000358609	0.000481027	-0.820799032	-1.118509604	-1.276036208	-0.381161765	-0.848671466	0.396344224	-0.360621836	-0.693572744	-4.64467576	-0.774112627	-0.657850356	-0.219283452	-0.199497686	-3.570173703	-0.002768475	-0.861045943	-0.001274779	-0.861045943	-0.001274779	0.0402	0.0116
143	1	69	1	0	12	-0.0041	0.0237	0.0238	0.016	0.0365	0.0455	0.0564	0.0566	0.487812924	0.000735344	0.00028427	0.000367496	-0.820799032	-0.832348852	-1.276036208	-1.02575193	0.080672193	-0.936877772	-1.339087809	-0.492390716	-4.666838346	-0.777806391	-2.768356297	-0.922785432	-0.792574516	-2.991273836	-1.74719549	-0.721428259	-0.804517778	-0.721428259	-0.804517778	0.0365	0.0564
1219	1	66	1	0	14	-0.0121	-0.0298	-0.088	-0.0145	-0.0433	0.05	-0.0274	0.0833	0.426120522	0.000778896	0.000645571	0.000827907	-0.558432186	-0.832348852	-0.89866649	-1.670342096	-0.151663722	-0.321544543	0.058720724	-0.090026661	-4.706335586	-0.784389264	-0.35285048	-0.117616827	-0.594882239	-3.391408548	0.448662971	-0.817931791	0.206592416	-0.817931791	0.206592416	-0.0433	-0.0274
569	1	70	1	1	12	0.0081	0.0248	-0.0095	0.017	0.0141	0.0441	0.0101	0.0653	0.458056631	0.000774848	0.000344089	0.000445138	0.228668352	-2.263152609	-0.89866649	-0.058866682	-1.545679209	-0.834322234	-0.779964396	-0.693572744	-4.737194324	-0.789532387	-2.307859374	-0.769286458	-0.199497686	-2.941417323	-1.213482782	-0.709403985	-0.558763159	-0.709403985	-0.558763159	0.0141	0.0101
1154	1	61	1	0	16	6.00E-04	-0.0211	-0.0561	-0.035	-0.0012	0.0972	-0.0093	0.0948	0.452284496	0.000741683	0.000618538	0.000823035	-0.29606534	-1.976991858	-0.89866649	-1.02575193	-0.151663722	-0.321544543	-0.500402689	-0.090026661	-4.94402158	-0.824003597	-0.911973893	-0.303991298	-0.594882239	-4.230156995	-0.476539368	-1.020219133	-0.219428447	-1.020219133	-0.219428447	-0.0012	-0.0093
1213	1	63	1	0	19	-0.0496	-0.055	0.0527	0.0183	-0.0608	-0.1113	-0.0414	-0.1332	0.422843174	0.000832417	0.000597988	0.000762611	-0.558432186	-0.546188101	-0.521296773	-0.703456848	-1.313343295	-0.270266774	-0.08106013	-0.492390716	-5.028368548	-0.838061425	-0.84371762	-0.281239207	-1.385651346	-4.074078982	-0.261851525	-0.982576611	-0.120572774	-0.982576611	-0.120572774	-0.0608	-0.0414
1425	1	66	1	0	17	0.0097	0.0833	0.0606	0.1367	7.00E-04	-0.0941	0.0279	-0.0897	0.432951158	0.000805698	0.000566786	0.00074713	-1.083165878	-0.546188101	-1.276036208	-1.02575193	-0.151663722	-0.167711236	0.058720724	-0.090026661	-5.073072632	-0.845512105	-0.199017173	-0.066339058	-0.990266792	-3.758145594	0.602496278	-0.906380553	0.277426865	-0.906380553	0.277426865	7.00E-04	0.0279
543	1	78	1	0	12	0.0013	-0.0028	-0.1148	-0.0025	0.0272	-0.0424	0.0155	-0.001	0.427156495	0.000858135	0.00040815	0.00052744	-0.820799032	-0.260027349	-0.143927055	-1.348047013	-1.313343295	-1.141988848	-1.059526102	-1.900664911	-5.074102814	-0.845683802	-4.102179862	-1.367393287	-1.187959069	-2.316625888	-2.422076988	-0.558718283	-1.115275313	-0.558718283	-1.115275313	0.0272	0.0155
993	1	72	1	0	22	-0.002	0.0165	-0.0064	0.0089	0.031	0.0438	0.0448	0.0709	0.432025555	0.000785612	0.000749338	0.000939231	-0.29606534	0.026133402	-1.276036208	-1.348047013	-1.08100738	-0.577933388	-1.199306956	-0.291208689	-5.360673885	-0.893445648	-2.068449033	-0.689483011	-1.385651346	-3.324471903	-0.82764087	-0.801788171	-0.381097478	-0.801788171	-0.381097478	0.031	0.0448
1187	1	66	1	1	18	0	-4.00E-04	-0.0322	-0.0192	-0.0099	0.0261	-0.0168	-0.0099	0.447118298	0.000762847	0.000442909	0.000550143	-1.345532725	-0.832348852	0.61081238	-1.348047013	-1.313343295	-0.372822312	0.478063284	-0.492390716	-5.416418574	-0.902736429	-0.387149745	-0.129049915	-1.187959069	-4.101491536	0.414363706	-0.989187905	0.190798895	-0.989187905	0.190798895	-0.0099	-0.0168
193	1	69	1	0	12	-0.0031	-0.0398	-0.0019	-0.0489	0.0211	0.0566	0.0302	0.0373	0.440393113	0.000766952	0.000319051	0.000406518	-0.033698494	-1.118509604	-1.276036208	-1.348047013	-0.848671466	-0.321544543	-0.500402689	-0.492390716	-5.4175373	-0.902922883	-1.314337949	-0.43811265	-0.792574516	-3.74197279	-0.293177142	-0.902480035	-0.134997042	-0.902480035	-0.134997042	0.0211	0.0302
1396	1	75	1	0	18	-0.0105	-0.0512	0.0071	-0.0161	-0.0207	-8.00E-04	-0.0224	-7.00E-04	0.445576059	0.00079223	0.000628079	0.0008055	-1.607899571	-0.546188101	-0.89866649	-0.381161765	-1.08100738	-0.218989005	-0.640183543	-0.090026661	-5.505190099	-0.917531683	-0.949199208	-0.316399736	-0.990266792	-3.108350645	0.511256311	-0.749664564	0.235414293	-0.749664564	0.235414293	-0.0207	-0.0224
1450	1	63	1	0	16	4.00E-04	-0.0133	8.00E-04	-0.0465	0.0085	0.0269	-3.00E-04	0.0334	0.43756962	0.000817901	0.000633544	0.000857451	-1.345532725	-0.832348852	-1.653405926	-0.703456848	-0.383999637	-0.731766695	-1.059526102	-0.090026661	-5.513626225	-0.918937704	-1.881319459	-0.627106486	-0.594882239	-4.559336659	-1.299453364	-1.099609896	-0.598349377	-1.099609896	-0.598349377	0.0085	-3.00E-04
1419	1	60	1	0	12	0.0116	-0.0545	-0.034	-0.0516	-0.0577	0.0646	-0.0692	0.0064	0.467515025	0.000745088	0.000657914	0.000858666	-2.132633263	-1.404670355	-0.521296773	-0.058866682	-0.616335551	-1.193266617	-0.640183543	-1.900664911	-5.526377139	-0.921062857	-3.734115071	-1.244705024	-0.792574516	-4.932725045	-3.371896331	-1.189662812	-1.55263138	-1.189662812	-1.55263138	-0.0577	-0.0692
1288	1	62	1	1	16	0.0124	0.0583	0.0016	0.0686	0.0183	-0.0352	-0.0107	-0.0365	0.462632903	0.000759704	0.000277699	0.000358179	-1.607899571	-0.260027349	-1.653405926	-0.058866682	-1.08100738	-1.347099924	-0.779964396	-0.492390716	-5.6514737	-0.941912283	-2.619455037	-0.873151679	-0.990266792	-4.817396624	-2.110804727	-1.16184818	-0.97194615	-1.16184818	-0.97194615	0.0183	-0.0107
402	1	74	1	1	18	0.0414	0.1027	0.0458	0.1194	0.0365	0.0596	0.0102	0.0045	0.424867586	0.00081021	0.000477286	0.000590014	-1.083165878	-1.118509604	-1.653405926	-1.02575193	-1.08100738	0.037399841	-0.500402689	-0.693572744	-5.765953851	-0.960992308	-1.156575593	-0.385525198	0.195886868	-3.489326887	0.23066414	-0.841547502	0.106212157	-0.841547502	0.106212157	0.0365	0.0102
1175	1	62	1	0	12	-0.0251	-0.0383	-0.0382	-0.0686	0.0223	0.0501	0.0338	0.0314	0.464789416	0.0007407	0.000570251	0.000747451	-0.820799032	-0.832348852	-0.143927055	-1.670342096	-1.313343295	-0.424100081	-0.640183543	-0.894754772	-5.9687194	-0.994786567	-1.959038396	-0.653012799	-1.187959069	-5.134642324	-1.450388086	-1.238360738	-0.667849137	-1.238360738	-0.667849137	0.0223	0.0338
1448	1	62	1	0	17	-0.0053	-0.0046	-0.032	-0.0551	-0.0136	0.0772	-0.0106	0.1443	0.459775449	0.000759853	0.000675492	0.000904305	-1.345532725	-1.690831106	-0.521296773	-0.381161765	-1.545679209	-0.424100081	-0.220840983	0.513519423	-6.079383817	-1.013230636	-0.131421641	-0.043807214	-0.594882239	-5.245306741	0.377228669	-1.265050517	0.173699607	-1.265050517	0.173699607	-0.0136	-0.0106
1330	1	70	1	0	15	-0.0031	0.02	-0.067	0.0279	-0.0474	-0.1182	-0.043	-0.0862	0.428429516	0.000807974	0.000562075	0.0007058	-0.29606534	-1.976991858	-1.653405926	-0.703456848	-0.616335551	-0.321544543	-0.779964396	-0.894754772	-6.236522314	-1.039420386	-1.996263711	-0.665421237	-0.990266792	-4.440745313	-0.901887119	-1.071008319	-0.415285081	-1.071008319	-0.415285081	-0.0474	-0.043
595	1	65	1	0	16	-0.012	-0.0348	-0.0145	-0.0324	-0.0079	-0.0031	-0.0354	0.0054	0.464604749	0.0007439	0.000522118	0.000710476	-0.820799032	-1.118509604	-0.89866649	-1.02575193	-1.313343295	-1.347099924	-1.478868662	-0.894754772	-6.36502942	-1.060838237	-3.720723359	-1.24024112	-1.187959069	-5.170314872	-2.992425693	-1.246964158	-1.37789943	-1.246964158	-1.37789943	-0.0079	-0.0354
257	1	65	1	1	12	0.0019	0.0211	0.0195	0.0089	0.0115	0.0295	0.0224	0.011	0.440510333	0.000764676	0.000305558	0.000396071	-1.345532725	-2.263152609	-2.030775643	-0.381161765	-0.616335551	-0.885600003	-0.500402689	-1.297118828	-6.441071425	-1.073511904	-2.68312152	-0.89437384	0.195886868	-5.246356877	-1.954823854	-1.265303786	-0.900122827	-1.265303786	-0.900122827	0.0115	0.0224
1090	1	61	1	0	15	-0.0337	-0.032	-0.0171	0.0058	-0.0379	0.0071	-0.0309	0.0237	0.463429515	0.000753206	0.00056539	0.000755605	-0.29606534	-2.263152609	-0.521296773	-1.348047013	-1.08100738	-0.834322234	-0.220840983	-0.894754772	-6.499835908	-1.083305985	-1.949917988	-0.649972663	-0.990266792	-5.785971323	-1.514483463	-1.395446706	-0.697362647	-1.395446706	-0.697362647	-0.0379	-0.0309
552	1	61	1	0	18	0.0026	0.0023	-0.0212	-0.0113	0.0088	0.0398	0.0109	0.0793	0.4802274	0.000720831	0.000310959	0.000407407	-1.345532725	-0.260027349	-0.89866649	-0.703456848	-1.545679209	0.498899762	-0.360621836	1.318247534	-6.53439852	-1.08906642	1.45652546	0.485508487	-1.781035899	-5.820533935	1.891959985	-1.403782434	0.871176381	-1.403782434	0.871176381	0.0088	0.0109
1319	1	75	1	0	14	-0.0058	0.0388	0.0202	0.0957	-0.0373	-0.1137	-0.0195	-0.1335	0.373262614	0.000894071	0.000556376	0.000699722	-1.607899571	-0.546188101	-0.521296773	-1.670342096	-0.848671466	-0.834322234	-1.059526102	-0.693572744	-6.580049352	-1.096674892	-2.58742108	-0.862473693	-1.385651346	-4.183209898	-1.126965561	-1.008896544	-0.518925235	-1.008896544	-0.518925235	-0.0373	-0.0195
379	1	65	1	0	18	-0.0229	-0.0298	-0.0249	-0.042	-0.0289	0.0121	-0.0339	0.0015	0.467589513	0.000757975	0.000565659	0.00067714	-1.083165878	-0.832348852	-0.89866649	-1.348047013	-0.848671466	-1.03943331	-1.339087809	-1.0959368	-6.594243322	-1.099040554	-3.474457919	-1.15815264	-1.583343622	-5.399528774	-2.746160253	-1.302245418	-1.264503462	-1.302245418	-1.264503462	-0.0289	-0.0339
1381	1	66	1	1	14	0.0159	-0.0103	-0.1472	-0.014	-0.1383	-0.022	-0.151	-0.0367	0.431992677	0.00081435	0.000711956	0.000907124	-1.870266417	-0.546188101	-2.408145361	-1.02575193	-0.383999637	-1.398377693	-1.478868662	-1.699482883	-6.631541408	-1.105256901	-4.576729239	-1.525576413	-0.397189962	-5.31661437	-3.775215788	-1.28224832	-1.738344814	-1.28224832	-1.738344814	-0.10106	-0.10992
515	1	65	1	1	17	0.0099	0.021	-0.0028	-0.0233	4.00E-04	0.0226	-0.0088	0.0243	0.504962019	0.000703874	0.000361091	0.000509765	-1.345532725	-1.404670355	-2.408145361	-0.381161765	-0.848671466	-0.936877772	-0.640183543	-0.894754772	-6.785371633	-1.130895272	-2.471816086	-0.823938695	-0.397189962	-5.590657085	-1.74351842	-1.348341286	-0.802824626	-1.348341286	-0.802824626	4.00E-04	-0.0088
441	1	77	1	1	12	-9.00E-04	0.0268	-0.0516	0.0529	-0.0422	-0.0293	-0.0454	-0.0644	0.473222414	0.000751221	0.000398511	0.000512633	-0.820799032	-2.263152609	-2.030775643	-0.058866682	-1.545679209	-1.500933231	-0.08106013	-1.0959368	-6.918770861	-1.153128477	-2.677930161	-0.892643387	-0.199497686	-4.281506425	-1.071043072	-1.032603465	-0.493175033	-1.032603465	-0.493175033	-0.0422	-0.0454
518	1	70	1	0	16	-0.0123	-0.0218	6.00E-04	-0.0122	0.002	0.057	0.0139	0.055	0.451257763	0.00077178	0.00021751	0.000284387	-1.083165878	-1.118509604	-1.276036208	-1.670342096	-0.848671466	-0.424100081	-0.220840983	0.513519423	-7.184684321	-1.197447387	-0.131421641	-0.043807214	-1.187959069	-5.38890732	0.962954951	-1.299683761	0.44340452	-1.299683761	0.44340452	0.002	0.0139
1053	1	70	1	0	16.5	0.0267	0.0482	0.0739	0.0643	-0.0092	-0.0694	-0.0357	-0.1073	0.425351996	0.000834217	0.000483488	0.000613111	-1.345532725	-1.690831106	-1.653405926	-0.058866682	-1.545679209	-1.449655462	-1.059526102	-0.291208689	-7.482274717	-1.247045786	-2.800390254	-0.933463418	-1.187959069	-5.686497716	-1.706013662	-1.3714559	-0.785555096	-1.3714559	-0.785555096	-0.0092	-0.0357
1322	1	64	1	0	14	-0.0042	-0.0436	-0.0311	-0.0184	-4.00E-04	0.0566	-0.0159	0.0523	0.451217361	0.000769577	0.000639787	0.000849216	-2.132633263	-1.404670355	-1.276036208	-0.703456848	-1.545679209	0.704010839	0.198501577	0.111155367	-7.657358122	-1.276226354	1.013667783	0.337889261	-0.594882239	-6.582856065	1.668749664	-1.58763746	0.768396427	-1.58763746	0.768396427	-4.00E-04	-0.0159
429	1	64	1	1	15	0.06	0.0474	0.0835	0.0154	0.0551	0.1071	0.0348	0.0368	0.461125767	0.000740383	0.000637618	0.000843884	-0.820799032	-1.404670355	-2.408145361	-1.02575193	-0.848671466	-0.783044464	-1.339087809	-1.297118828	-7.695997213	-1.282666202	-3.419251101	-1.139750367	-1.187959069	-6.621495156	-2.76416922	-1.596956343	-1.272795914	-1.596956343	-1.272795914	0.0551	0.0348
208	1	64	1	0	16	0.0139	-0.0377	-0.0352	-0.0669	0.082	0.0876	0.0694	0.0729	0.450191326	0.000758217	0.000575214	0.000765018	-0.820799032	-1.976991858	-2.030775643	-1.670342096	-0.848671466	-0.731766695	-1.339087809	-0.492390716	-8.337846887	-1.389641148	-2.563245221	-0.854415074	-0.990266792	-7.26334483	-1.90816334	-1.75175611	-0.878637416	-1.75175611	-0.878637416	0.082	0.0694
1113	1	61	1	1	16	0.0213	-0.0288	-0.0104	-0.0163	-0.0617	0.0792	-0.0773	0.0651	0.452824326	0.000765397	0.000717532	0.000921351	-1.083165878	-1.118509604	-2.408145361	-1.348047013	-1.545679209	0.242510917	-0.779964396	-0.693572744	-8.493813858	-1.415635643	-1.231026223	-0.410342074	-0.990266792	-7.779949273	-0.795591698	-1.876349532	-0.36634004	-1.876349532	-0.36634004	-0.0617	-0.0773
240	1	63	1	0	7	-0.0157	-0.0072	0.0048	-0.0503	0.0254	0.0198	0.0358	0.0327	0.45659944	0.000737963	0.000271639	0.000355023	-1.607899571	-1.976991858	-1.653405926	-1.02575193	-0.848671466	-1.295822155	-0.08106013	-0.492390716	-8.498372096	-1.416395349	-1.869273001	-0.623091	-1.385651346	-7.54408253	-1.287406906	-1.819463756	-0.592802436	-1.819463756	-0.592802436	0.0254	0.0358
867	1	69	1	0	12	-0.0071	-0.0178	-0.028	-0.0111	-0.0017	0.0621	0.0012	0.0837	0.444957023	0.00076522	0.000506839	0.000667931	-0.558432186	-2.835474112	-1.653405926	-1.02575193	-1.313343295	-1.552211001	-1.199306956	-1.498300855	-8.772058795	-1.462009799	-4.249818812	-1.416606271	-1.385651346	-7.096494285	-3.228658005	-1.711515495	-1.486675521	-1.711515495	-1.486675521	-0.0017	0.0012
1009	1	71	1	0	12	0.0112	0.0021	-0.078	-0.0174	-0.0758	0.0466	-0.0394	0.0279	0.453330489	0.000780922	0.000663676	0.000850678	-1.083165878	-2.835474112	-2.030775643	-0.381161765	-1.545679209	-0.834322234	-1.199306956	-1.498300855	-8.8665234	-1.4777539	-3.531930045	-1.177310015	-0.990266792	-6.950533908	-2.364337667	-1.676313121	-1.088688529	-1.676313121	-1.088688529	-0.0758	-0.0394
628	1	68	1	1	12	0.0085	0.001	0.0282	-0.0046	-0.0538	0.0215	-0.0497	0.01	0.478453732	0.00075832	0.000411208	0.000566353	-1.345532725	-2.54931336	-1.653405926	-1.02575193	-1.313343295	-0.885600003	-1.199306956	0.111155367	-9.075306305	-1.512551051	-1.973751591	-0.657917197	-1.187959069	-7.519954285	-1.025806569	-1.813644564	-0.472345325	-1.813644564	-0.472345325	-0.0538	-0.0497
399	1	61	1	0	12	-0.006	-0.0156	-0.0188	-0.0273	0.0171	0.0261	0.0147	0.0451	0.421269753	0.000805294	0.000488367	0.000644246	-1.870266417	-2.263152609	-2.408145361	-0.381161765	-1.313343295	-0.47537785	-0.360621836	-0.291208689	-9.621720792	-1.603620132	-1.127208375	-0.375736125	-1.385651346	-8.907856207	-0.69177385	-2.148375425	-0.318535827	-2.132778356	-0.318535827	0.0171	0.0147
1412	1	64	1	0	12	0.0099	-0.0062	0.0145	0.0114	0.0231	0.0661	0.0132	0.0553	0.434478995	0.000805413	0.000694503	0.000900476	-1.083165878	-1.976991858	-2.408145361	-1.02575193	-1.545679209	-1.500933231	-0.360621836	-0.291208689	-9.623077859	-1.60384631	-2.152763756	-0.717587919	-1.583343622	-8.548575802	-1.497681875	-2.061725038	-0.689626148	-2.061725038	-0.689626148	0.0231	0.0132
241	1	71	1	1	12	0.0189	0.0191	0.0266	0.0245	-0.0435	0.0118	-0.0356	0.0094	0.432647584	0.00080183	0.000344203	0.000435682	-2.132633263	-2.835474112	-2.030775643	-1.670342096	-1.08100738	-1.295822155	-0.919745249	-1.498300855	-11.13588384	-1.85598064	-3.71386826	-1.237956087	-1.385651346	-9.219894348	-2.546275882	-2.223632037	-1.172464231	-2.132778356	-1.172464231	-0.0435	-0.0356
812	2	32	0	0	19	-0.049	-0.0219	-0.0962	-0.0819	-0.0141	0.0066	-0.0092	-0.0056	0.501012777	0.0008089	0.000508247	0.001132753	0.228668352	0.312294153	NA	0.263428401	-0.151663722	0.601455301	0.478063284	0.513519423	1.046306329	NA	1.593038007	0.531012669	0.393579144	-1.725991315	-0.094785241	-0.416270452	-0.043645037	-0.416270452	-0.043645037	-0.0141	-0.0092
836	2	20	0	0	15	0.0809	-0.0406	0.0553	-0.0169	-0.0195	-9.00E-04	-0.0169	-0.015	0.478205885	0.000802818	0.000529235	0.001137937	-0.033698494	0.026133402	NA	-1.02575193	-0.848671466	0.755288608	-0.08106013	0.71470145	-3.069947557	NA	1.388929929	0.462976643	-1.187959069	-7.284795089	-1.177482742	-1.756929432	-0.542186495	-1.756929432	-0.542186495	-0.0195	-0.0169
846	2	18	0	0	NA	-0.0211	0.0776	-0.0309	0.1533	-0.0176	0.0082	-0.0165	-0.014	0.477538992	0.000752801	0.000556458	0.001125745	2.589969967	0.598454905	1.742921533	4.453264479	1.010015851	-2.552127497	-1.059526102	2.324157673	12.56743637	2.094572728	-1.287495927	-0.429165309	2.172809634	8.112163856	-4.000340168	1.95647225	-1.84200612	1.956469821	-1.84200612	-0.0176	-0.0165
849	2	16.5	0	0	NA	0.0476	0.0254	-0.0049	0.0289	-0.0157	0.0063	-0.0195	-0.0122	0.493847043	0.000746104	0.000532276	0.001135575	2.327603121	0.026133402	1.742921533	4.130969396	0.545344022	-2.526488613	-1.199306956	3.53124984	10.74808883	1.791348139	-0.194545729	-0.064848576	1.975117358	6.11249758	-3.017213648	1.474197527	-1.389313351	1.474197527	-1.389313351	-0.0157	-0.0195
838	2	20	0	0	15	0.0137	-0.0042	0.0331	0.0144	-0.0181	0.0092	-0.0163	-0.0103	0.481175273	0.000760154	0.000540589	0.001120581	1.802869429	0.598454905	0.61081238	1.874903816	1.47468768	2.191066142	1.037186697	2.324157673	8.534537844	1.422422974	5.552410511	1.850803504	2.172809634	4.319690312	2.98599784	1.041812564	1.374939646	1.041812564	1.374939646	-0.0181	-0.0163
809	2	18	0	0	13	-0.0864	0.004	-0.0422	0.0413	-0.0161	5.00E-04	-0.0149	-0.0068	0.494991421	0.000718001	0.000514607	0.001106886	1.540502583	1.170776407	0.988182098	1.23031365	2.171695424	0.65273307	1.456529257	0.513519423	8.285818412	1.380969735	2.622781749	0.874260583	1.184348251	3.830545898	-0.090062492	0.923841886	-0.041470389	0.923841886	-0.041470389	-0.0161	-0.0149
824	2	22	0	0	16	0.0369	-0.0427	0.0171	-0.0618	-0.013	0.0088	-0.0085	7.00E-04	0.502992303	0.00073644	0.000508481	0.001119879	1.540502583	0.884615656	0.233442663	0.908018567	3.333374996	1.268066299	1.59631011	1.921793617	7.688918162	1.28148636	4.786170026	1.595390009	0.788963698	3.714495611	2.366188926	0.895853155	1.089540963	0.895853155	1.089540963	-0.013	-0.0085
847	2	13	0	0	NA	-0.0353	-0.0127	-0.0496	-0.0571	-0.0123	0.0049	-0.0115	-0.0096	0.508297365	0.000765329	0.000510562	0.001152429	2.327603121	-0.546188101	0.988182098	2.841789064	0.313008107	-2.552127497	-1.339087809	-0.894754772	7.108742541	1.184790423	-4.785970079	-1.59532336	1.184348251	2.052407574	-7.864893247	0.494994743	-3.621487394	0.494994743	-3.354191836	-0.0123	-0.0115
822	2	20	0	0	15	0.0088	0.0139	-0.0784	0.0023	-0.0147	0.0063	-0.0177	-0.0203	0.492212074	0.000746607	0.000535103	0.001138436	1.278135737	1.456937159	0.61081238	1.552608733	0.313008107	1.678288451	2.01565267	1.117065506	6.988927196	1.164821199	4.811006627	1.603668876	1.777425081	2.774079664	2.244593956	0.669045889	1.033551055	0.669045889	1.033551055	-0.0147	-0.0177
818	2	20	0	0	14	0.0073	0.0684	-0.0601	-0.0227	-0.0209	0.0027	-0.0239	-0.0176	0.473710782	0.000737725	0.000547769	0.001128961	1.01576889	1.170776407	0.61081238	1.23031365	1.47468768	1.216788529	2.155433523	1.117065506	6.884399536	1.147399923	4.489287558	1.496429186	1.382040528	2.669552004	1.922874887	0.643836159	0.88541153	0.643836159	0.88541153	-0.0209	-0.0239
825	2	27	0	0	18	-0.0422	0.0072	-0.0409	0.0143	-0.0126	0.0039	-0.0188	-0.0134	0.491273467	0.000749556	0.000533227	0.001133495	1.01576889	0.884615656	0.988182098	0.908018567	1.939359509	0.909121915	0.198501577	0.312337395	6.722600695	1.120433449	1.419960887	0.473320296	0.986655974	3.349240597	-0.633941287	0.807761826	-0.291906108	0.807761826	-0.291906108	-0.0126	-0.0188
833	2	22	0	0	16	-0.0275	0.0294	-0.0237	0.0266	-0.0134	0.0044	-0.0128	-0.0136	0.490502574	0.000780113	0.000542866	0.001178705	0.491035198	1.456937159	0.61081238	0.263428401	2.404031338	2.601288294	0.897405843	1.117065506	6.608285004	1.101380834	4.615759644	1.538586548	1.382040528	2.633862453	2.195778544	0.635228638	1.011073395	0.635228638	1.011073395	-0.0134	-0.0128
848	2	16	0	0	NA	0.0563	-0.0755	0.0245	-0.0729	-0.0124	8.00E-04	-0.0183	-0.0174	0.496044629	0.000777887	0.000539549	0.00114056	2.065236275	0.598454905	-0.521296773	3.164084147	-0.383999637	-2.629044151	-1.339087809	-0.894754772	6.304519445	1.050753241	-4.862886732	-1.620962244	1.382040528	1.60882195	-7.722162544	0.388011825	-3.555765276	0.388011825	-3.354191836	-0.0124	-0.0183
817	2	19	0	0	13	-0.0573	-0.0513	0.0082	-0.0295	-0.0167	8.00E-04	-0.0181	-0.0181	0.481961999	0.000736842	0.000539859	0.001124427	0.228668352	0.884615656	0.988182098	1.874903816	1.47468768	0.447621993	2.01565267	1.318247534	6.240021299	1.04000355	3.781522197	1.260507399	0.788963698	1.904961276	1.141893741	0.459433998	0.5257991	0.459433998	0.5257991	-0.0167	-0.0181
819	2	28	0	0	20	-0.0538	-0.0124	-0.0196	-0.0911	-0.0109	0.0122	-0.0114	-0.0087	0.500981691	0.000752917	0.000513149	0.001123491	1.802869429	1.456937159	0.988182098	0.263428401	0.777679936	1.575732913	-0.08106013	-0.894754772	5.682676167	0.947112695	0.599918011	0.19997267	0.393579144	2.42952856	-1.380768378	0.585947879	-0.635791881	0.585947879	-0.635791881	-0.0109	-0.0114
845	2	16	0	0	97	0.0029	-0.0185	-0.0526	-0.0051	-0.0172	0.0072	-0.0149	-0.0118	0.504841778	0.000724663	0.000509854	0.001111091	2.065236275	0.026133402	0.988182098	1.552608733	0.545344022	-2.552127497	0.198501577	0.71470145	5.571083673	0.928513946	-1.63892447	-0.546308157	0.393579144	0.875386178	-4.498200282	0.211123542	-2.071251968	0.211123542	-2.071251968	-0.0172	-0.0149
827	2	18	0	0	12	0.1368	-0.0873	0.1123	-0.0375	-0.0166	0.0145	-0.0192	-0.0081	0.489527163	0.000746399	0.000546781	0.001148032	1.01576889	0.884615656	0.988182098	0.263428401	0.777679936	0.037399841	0.33828243	0.111155367	5.509407786	0.918234631	0.486837638	0.162279213	1.579732804	1.054135272	-2.226006603	0.25423382	-1.024992279	0.25423382	-1.024992279	-0.0166	-0.0192
813	2	21	0	0	15	-0.0473	0.0036	-0.1053	-0.0445	-0.0176	0.0035	-0.0147	-0.0096	0.486487876	0.000779142	0.000548614	0.001156031	0.228668352	0.598454905	0.61081238	0.585723484	2.404031338	1.832121758	2.155433523	1.318247534	5.01896188	0.836493647	5.305802815	1.768600938	0.591271421	0.924326838	2.812605929	0.222926933	1.295099196	0.222926933	1.295099196	-0.0176	-0.0147
844	2	20	0	0	14	0.0582	-0.0071	-0.0727	0.0171	-0.0235	-0.0064	-0.0239	-0.0136	0.516404115	0.000742508	0.000518495	0.001135342	1.278135737	0.884615656	0.233442663	1.552608733	0.777679936	2.806399371	1.037186697	1.519429562	4.922369592	0.820394932	5.363015629	1.787671876	0.195886868	0.70752206	2.796602958	0.170638476	1.287730429	0.170638476	1.287730429	-0.0235	-0.0239
830	2	21	0	0	15	0.0044	0.0153	0.1245	0.0634	-0.0211	0.0011	-0.0188	-0.0136	0.486716874	0.000769378	0.000553841	0.001153647	0.753402044	0.884615656	0.61081238	0.585723484	0.777679936	1.473177375	0.058720724	0.513519423	4.796581752	0.799430292	2.045417521	0.68180584	1.184348251	0.70194671	-0.447779365	0.169293826	-0.206185548	0.169293826	-0.206185548	-0.0211	-0.0188
814	2	31	0	0	23	0.0129	-0.0202	-0.0576	-0.0578	-0.0185	-2.00E-04	-0.016	-0.0107	0.47962054	0.000775883	0.000534567	0.001146152	0.228668352	-0.546188101	0.61081238	0.908018567	1.707023594	0.65273307	-0.220840983	-0.693572744	4.488067597	0.748011266	-0.261680657	-0.087226886	1.579732804	1.595557462	-2.02271969	0.384812727	-0.931386305	0.384812727	-0.931386305	-0.0185	-0.016
807	2	24	0	0	18	0.0189	0.0204	0.0688	0.0546	-0.0173	0.0024	-0.0178	-0.0161	0.505880848	0.000764101	0.000522777	0.001143179	0.228668352	1.170776407	0.233442663	0.263428401	1.242351765	0.293788686	1.037186697	1.720611589	4.125323563	0.687553927	3.051586972	1.017195657	0.986655974	0.391325993	0.778037442	0.094379066	0.358256966	0.094379066	0.358256966	-0.0173	-0.0178
829	2	19	0	0	13	0.0651	-0.033	0.0687	-0.0068	-0.0121	0.0116	-0.0147	-0.0045	0.505489037	0.000730592	0.00050049	0.001124251	-0.558432186	0.884615656	0.988182098	1.23031365	0.545344022	1.934677296	2.43499523	1.318247534	3.285910107	0.547651684	5.68792006	1.895973353	0.195886868	-1.049149916	3.048291604	-0.253031464	1.40362358	-0.253031464	1.40362358	-0.0121	-0.0147
839	2	22	0	0	17	-0.0811	-0.0545	-0.1025	-0.0969	-0.0172	0.0025	-0.0172	-0.0188	0.494962387	0.000757294	0.000526741	0.001162324	1.278135737	-0.546188101	-0.143927055	0.585723484	1.010015851	1.72956622	2.574776083	2.324157673	3.17041589	0.528402648	6.628499976	2.209499992	0.986655974	-0.804006661	4.208518876	-0.193908401	1.937864581	-0.193908401	1.902653579	-0.0172	-0.0172
811	2	26	0	0	17	-0.0322	0.0704	-0.0365	0.064	-0.0193	-3.00E-04	-0.0213	-0.0151	0.499835005	0.000726909	0.000521144	0.001132887	0.491035198	0.026133402	0.988182098	0.908018567	-0.848671466	0.498899762	1.17696755	0.111155367	3.144430604	0.524071767	1.787022679	0.595674226	1.579732804	-0.349141984	-0.34009528	-0.084205228	-0.156601079	-0.084205228	-0.156601079	-0.0193	-0.0213
826	2	20	0	0	14	-0.0182	0.0382	-0.0611	0.0867	-0.016	-8.00E-04	-0.012	-0.0069	0.483115602	0.000755277	0.000547229	0.001144326	0.753402044	0.884615656	-0.143927055	-0.381161765	0.777679936	1.319344068	-0.220840983	0.312337395	2.284187961	0.380697994	1.41084048	0.47028016	0.393579144	-1.930659571	-1.155572191	-0.465631851	-0.532097511	-0.465631851	-0.532097511	-0.016	-0.012
828	2	19	0	0	14	0.0204	-0.0432	-0.0358	-0.0896	-0.0157	0.0063	-0.015	-0.0061	0.48856149	0.000733074	0.000526469	0.001128241	-0.033698494	-0.260027349	-0.521296773	0.585723484	1.707023594	1.216788529	3.553242056	1.921793617	2.26668816	0.37778136	6.691824202	2.230608067	0.788963698	-2.068371863	4.052195746	-0.498844972	1.865883662	-0.498844972	1.865883662	-0.0157	-0.015
851	2	13	0	0	NA	0.0136	0.0329	0.0377	0.0787	-0.0151	-0.0081	-0.0191	-0.0213	0.484544156	0.000762546	0.000538584	0.001118287	3.377070506	-0.260027349	-0.143927055	-0.381161765	-0.151663722	-2.347016421	-1.199306956	-2.90657505	1.647716099	0.27461935	-6.452898427	-2.150966142	-0.792574516	-3.408618868	-9.531821595	-0.822082535	-4.389045174	-0.822082535	-3.354191836	-0.0151	-0.0191
820	2	21	0	0	14.5	0.0104	-0.0499	0.0486	-0.1192	-0.0164	0.0075	-0.0185	-0.0098	0.475116095	0.000753121	0.000543115	0.001134879	0.228668352	-0.260027349	-0.143927055	1.552608733	-0.151663722	2.242343911	2.01565267	1.720611589	1.619238103	0.269873017	5.97860817	1.99286939	0.393579144	-2.475396939	3.485411284	-0.597010305	1.604900745	-0.597010305	1.604900745	-0.0164	-0.0185
810	2	21	0	0	17	0.0249	-0.0767	0.0845	-0.0255	-0.0182	-0.004	-0.0175	-0.0205	0.477013444	0.000788525	0.000553435	0.001141514	-0.033698494	0.598454905	0.233442663	-0.058866682	0.313008107	-0.218989005	1.316748403	0.513519423	1.05053509	0.175089182	1.611278821	0.53709294	-0.001805409	-3.044099952	-0.881918065	-0.734168736	-0.406090083	-0.734168736	-0.406090083	-0.0182	-0.0175
842	2	22	0	0	14	0.001	0.028	-0.0707	0.0361	-0.0202	-1.00E-04	-0.0189	-0.015	0.485077178	0.000767444	0.000542271	0.001143852	1.01576889	0.026133402	-0.143927055	-0.381161765	-0.383999637	1.370621837	0.617844137	1.318247534	-0.264376126	-0.044062688	3.306713507	1.102237836	-0.397189962	-4.238798677	0.886732407	-1.022303313	0.408306907	-1.022303313	0.408306907	-0.0202	-0.0189
850	2	14	0	0	NA	0.0818	0.0351	0.0664	0.0727	-0.0124	0.0146	-0.0068	0.0017	0.486546288	0.000743621	0.00052282	0.001115146	4.164171044	-0.832348852	-1.653405926	-0.381161765	-0.848671466	-2.372655306	-0.08106013	0.312337395	-0.34399148	-0.057331913	-2.141378041	-0.71379268	-0.792574516	-5.280113956	-5.147085423	-1.273445238	-2.370039159	-1.273445238	-2.370039159	-0.0124	-0.0068
808	2	18	0	0	12	-0.0465	-0.0455	-0.1129	-0.1204	-0.0193	0.0036	-0.0137	-0.0105	0.46694776	0.000769355	0.000566996	0.001132523	-0.558432186	0.598454905	0.988182098	-0.381161765	-0.616335551	0.65273307	0.058720724	0.111155367	-0.564174739	-0.094029123	0.82260916	0.274203053	-0.594882239	-5.019447253	-1.890235081	-1.210578267	-0.870382128	-1.210578267	-0.870382128	-0.0193	-0.0137
816	2	18	0	0	12	0.0157	0.0712	-0.0858	0.1111	-0.0129	0.0071	-0.0109	-0.0088	0.483667797	0.000747414	0.000542137	0.001141291	-0.033698494	0.884615656	0.61081238	-0.058866682	-0.616335551	1.216788529	0.33828243	1.519429562	-0.796816313	-0.132802719	3.074500521	1.024833507	-1.583343622	-5.252088827	0.36165628	-1.266686204	0.166529108	-1.266686204	0.166529108	-0.0129	-0.0109
806	2	20	0	0	14	0.0105	-0.0139	0.0079	-0.0173	-0.0203	0.0064	-0.0115	-0.0059	0.493350677	0.000747446	0.000536951	0.001134222	-0.558432186	-0.546188101	0.233442663	0.263428401	-0.616335551	-0.424100081	1.037186697	-0.291208689	-2.214351567	-0.369058594	0.321877927	0.107292642	-0.990266792	-6.429199099	-2.244534744	-1.550578841	-1.03352379	-1.550578841	-1.03352379	-0.0203	-0.0115
840	2	24	0	0	16	0.0198	0.0896	0.0541	0.2096	-0.0157	-0.0039	-0.0171	-0.0139	0.500537946	0.000747258	0.000516854	0.001136848	0.228668352	-1.690831106	-1.276036208	0.585723484	-0.383999637	0.550177531	1.037186697	0.111155367	-3.724434184	-0.620739031	1.698519595	0.566173198	-1.187959069	-7.458431754	-0.575029935	-1.798806707	-0.264779647	-1.798806707	-0.264779647	-0.0157	-0.0171
821	2	19	0	0	14	-0.0292	-0.0385	-0.0106	-0.0323	-0.0177	0.0022	-0.0133	-0.0096	0.489713603	0.000730706	0.000534885	0.001124298	-2.395000109	-0.832348852	-2.785515078	-0.381161765	0.080672193	1.780843989	1.59631011	1.720611589	-6.908235851	-1.151372642	5.097765688	1.699255229	-0.594882239	-11.24329587	2.458137232	-2.711631171	1.131879699	-2.132778356	1.131879699	-0.0177	-0.0133
4034	3	24	0	0	18.5	0.0204	0.1194	0.0174	0.0335	0.1307	-0.0641	0.1511	0.0102	0.45297003	0.000743523	0.000724238	0.00106676	2.065236275	1.74309791	1.365551815	1.23031365	2.171695424	1.72956622	2.01565267	0.71470145	10.55101243	1.758502072	4.45992034	1.486640113	1.975117358	6.81701486	2.18637081	1.644111317	1.006741488	1.644111317	1.006741488	0.10616	0.10076
4024	3	20	0	0	15	0.0154	-0.025	-0.0068	0.0283	0.0055	-0.111	0.0463	-0.0599	0.45280406	0.000734956	0.000711624	0.001086297	1.802869429	1.456937159	0.988182098	0.908018567	2.171695424	0.601455301	2.01565267	1.921793617	9.105127757	1.517521293	4.538901587	1.512967196	1.777425081	4.890280225	1.972488916	1.179426072	0.908256924	1.179426072	0.908256924	0.0055	0.0463
4010	3	21	0	0	15.5	-0.0843	-0.1287	-0.0025	-0.0252	-0.051	-0.1101	-0.0405	-0.1	0.440297535	0.00076809	0.000716184	0.001105105	0.753402044	1.74309791	0.988182098	0.908018567	2.404031338	2.242343911	3.413461202	3.933613895	8.574157039	1.429026173	9.589419009	3.196473003	1.777425081	4.479521997	7.096222123	1.080360387	3.267543266	1.080360387	1.902653579	-0.051	-0.0405
4030	3	22	0	1	16.5	0.0136	0.0414	0.0073	0.0308	-0.0645	-0.1527	-0.0374	-0.1567	0.453984701	0.000734083	0.000700261	0.001073901	1.278135737	0.312294153	0.988182098	0.908018567	1.707023594	0.293788686	-0.220840983	-0.090026661	7.366463784	1.227743964	-0.017078958	-0.005692986	2.172809634	3.392041233	-2.437060058	0.818084381	-1.122174453	0.818084381	-1.122174453	-0.0645	-0.0374
4023	3	20	0	0	15	0.0739	0.0296	-0.0016	0.013	-0.0945	-0.154	-0.1169	-0.1176	0.470486493	0.000734619	0.000747376	0.001120043	1.278135737	0.884615656	0.988182098	0.908018567	1.010015851	1.114232991	0.33828243	0.312337395	5.067162499	0.844527083	1.764852816	0.588284272	-0.001805409	0.852314967	-0.801559855	0.205559282	-0.369088151	0.205559282	-0.369088151	-0.0945	-0.10992
4032	3	22	0	1	16	-0.0518	-0.0249	0.0322	0.0528	-0.044	-0.1301	-0.031	-0.0952	0.457185207	0.000734208	0.000706257	0.001083969	0.753402044	0.884615656	0.61081238	0.585723484	1.242351765	0.550177531	2.01565267	1.117065506	4.668176751	0.778029459	3.682895707	1.227631902	0.591271421	0.6937542	1.262914607	0.167317976	0.581524654	0.167317976	0.581524654	-0.044	-0.031
4028	3	29	0	1	22	0.0232	0.0548	-0.0038	0.0131	-0.0477	-0.127	-0.013	-0.0883	0.464611663	0.000731455	0.000706162	0.001095514	0.753402044	0.312294153	0.61081238	0.908018567	1.707023594	1.216788529	2.01565267	1.519429562	4.487437607	0.747906268	4.751870761	1.58395692	0.195886868	1.354502491	2.844400157	0.326675667	1.309739241	0.326675667	1.309739241	-0.0477	-0.013
4022	3	21	0	1	NA	-8.00E-04	0.0546	0.0166	0.0292	-0.0319	-0.1263	-0.0194	-0.0945	0.443357951	0.000765889	0.00074652	0.001143222	1.278135737	0.884615656	-0.143927055	0.585723484	1.010015851	0.704010839	3.413461202	1.519429562	4.40352737	0.733921228	5.636901603	1.878967201	0.788963698	0.308892328	3.143704717	0.074497912	1.447557729	0.074497912	1.447557729	-0.0319	-0.0194
4015	3	27	0	0	18	-0.0629	-0.0063	0.0046	0.0148	-0.1027	-0.117	-0.0396	-0.1581	0.46089751	0.00074773	0.000683404	0.00106148	0.753402044	0.312294153	0.61081238	1.23031365	0.313008107	1.114232991	0.897405843	-1.297118828	3.415717202	0.5692862	0.714520007	0.238173336	0.195886868	0.042357104	-1.339382167	0.010215585	-0.616735089	0.010215585	-0.616735089	-0.10106	-0.0396
4006	3	20	0	0	14.5	0.0033	0.0054	0.0242	0.0093	0.1443	-0.0326	0.1667	0.0107	0.443931268	0.000767982	0.000772725	0.001137157	1.01576889	1.456937159	-0.521296773	0.585723484	1.242351765	1.524455144	-1.618649516	0.312337395	3.382294564	0.563715761	0.218143023	0.072714341	-0.397189962	-0.832552968	-2.348269648	-0.200793131	-1.08128981	-0.200793131	-1.08128981	0.10616	0.10076
4003	3	19	0	0	14	-0.0366	-0.0697	0.0308	0.0202	-0.0148	-0.1309	0.0109	-0.088	0.457932979	0.000756303	0.000739698	0.001135064	-0.29606534	0.884615656	0.61081238	-0.703456848	1.242351765	1.883399527	1.17696755	2.324157673	2.527221312	0.421203552	5.38452475	1.794841583	0.788963698	-1.807838711	2.744896294	-0.43601021	1.263921456	-0.43601021	1.263921456	-0.0148	0.0109
4016	3	20	0	0	16	-0.0319	-0.076	-0.0039	0.0349	-0.0893	-0.1183	-0.082	-0.0966	0.432550295	0.000777234	0.000753949	0.001126723	-0.558432186	0.598454905	0.988182098	0.585723484	1.010015851	1.72956622	0.897405843	0.71470145	2.226754189	0.371125698	3.341673514	1.113891171	-0.397189962	-1.988093343	0.775260843	-0.479483591	0.356978446	-0.479483591	0.356978446	-0.0893	-0.082
4001	3	22	0	0	16	-0.0665	-0.1022	-0.0146	0.0398	-0.0616	-0.1518	-0.0369	-0.1207	0.444513553	0.000748701	0.0007501	0.001130098	0.228668352	0.598454905	0.61081238	-0.381161765	-0.616335551	0.857844146	1.456529257	1.921793617	1.229402019	0.204900336	4.23616702	1.412055673	0.788963698	-2.745020532	1.81618592	-0.662037477	0.836285275	-0.662037477	0.836285275	-0.0616	-0.0369
4012	3	21	0	0	14	-0.0068	-0.0356	-0.0012	0.0254	-0.0559	-0.1295	-0.034	-0.1219	0.431939335	0.00076038	0.000724663	0.001071587	-0.29606534	0.884615656	0.233442663	-0.058866682	-0.151663722	1.114232991	-0.220840983	1.921793617	0.411964889	0.068660815	2.815185626	0.938395209	-0.199497686	-3.682670153	0.32198874	-0.888177567	0.148263699	-0.888177567	0.148263699	-0.0559	-0.034
